# Supplementary material for: APOC1 exacerbates renal fibrosis through the activation of the NF-κB signaling pathway in IgAN
Source: Front Pharmacol. 2023 May 25;14:1181435. doi: 10.3389/fphar.2023.1181435 (PMC10248024; doi:10.3389/fphar.2023.1181435)
Supplement: Supplementary file 1 [file Table1.XLS]

## Sheet: Sheet1
	Table 1. The top 10 upregulated and downregulated genes identified in the gene expression microarray dataset (22 healthy controls vs 20 IgAN patients )
	Gene	LogFC	P Value	Adjusted
				P Value
	FOSB	6.28935	4.05e-26	7.31e-22
	FOS	4.62218	3.75e-20	1.35e-16
	APOLD1	3.76901	3.05e-16	2.29e-13
	CXCL2	3.05219	2.93e-11	2.54e-09
	CD69	2.8401	5.38e-14	1.31e-11
	EGR1	2.74597	1.49e-19	3.83e-16
	BRE-AS1	2.64709	2.41e-14	7.61e-12
	RASD1	2.63047	1.13e-14	4.01e-12
	DEPDC7	2.50661	3.03e-17	3.9e-14
	NR4A2	2.44226	1.99e-15	9.7e-13
	LUM	-2.40223	1.26e-08	3.36e-07
	COL1A2	-2.39422	2.6e-16	2.04e-13
	HLA-DQA1	-2.16467	0.00298	0.01048
	GATA3	-1.88637	2.58e-16	2.04e-13
	SOX17	-1.73882	1.11e-16	1.11e-13
	HTR2B	-1.73663	2e-07	3.5e-06
	ECM1	-1.73384	3.45e-12	4.41e-10
	COL1A1	-1.66998	8.59e-10	3.87e-08
	TAC1	-1.65975	2.29e-07	3.96e-06
	C8orf4	-1.65763	3.3e-16	2.29e-13
