# Supplementary material for: APOC1 exacerbates renal fibrosis through the activation of the NF-κB signaling pathway in IgAN
Source: Front Pharmacol. 2023 May 25;14:1181435. doi: 10.3389/fphar.2023.1181435 (PMC10248024; doi:10.3389/fphar.2023.1181435)
Supplement: Supplementary file 4 [file DataSheet8.ZIP]

Archive with 5 entries (4 files):
- 7.WB  OE-APOC1/APCO1 11-1.Tif
- 7.WB  OE-APOC1/APOC1 11-2.Tif
- 7.WB  OE-APOC1/GAPDH 2-1.Tif
- 7.WB  OE-APOC1/GAPDH 2-2.Tif
- 7.WB  OE-APOC1/
