# Supplementary material for: APOC1 exacerbates renal fibrosis through the activation of the NF-κB signaling pathway in IgAN
Source: Front Pharmacol. 2023 May 25;14:1181435. doi: 10.3389/fphar.2023.1181435 (PMC10248024; doi:10.3389/fphar.2023.1181435)
Supplement: Supplementary file 5 [file DataSheet9.ZIP]

Archive with 8 entries (7 files):
- 8. WB si-APOC1 NF-a╩B/APOC136-1.Tif
- 8. WB si-APOC1 NF-a╩B/APOC136-2.Tif
- 8. WB si-APOC1 NF-a╩B/GAPDH12-1.Tif
- 8. WB si-APOC1 NF-a╩B/GAPDH12-2.Tif
- 8. WB si-APOC1 NF-a╩B/NFKB10-1.Tif
- 8. WB si-APOC1 NF-a╩B/NFKB10-2.Tif
- 8. WB si-APOC1 NF-a╩B/PNFKB5-2.Tif
- 8. WB si-APOC1 NF-a╩B/
