# Supplementary material for: APOC1 exacerbates renal fibrosis through the activation of the NF-κB signaling pathway in IgAN
Source: Front Pharmacol. 2023 May 25;14:1181435. doi: 10.3389/fphar.2023.1181435 (PMC10248024; doi:10.3389/fphar.2023.1181435)
Supplement: Supplementary file 6 [file Table4.XLS]

ID	Description	GeneRatio	BgRatio	pvalue	p.adjust	qvalue	geneID	Count
hsa00260	Glycine, serine and threonine metabolism	9/204	40/8076	4.86843140398682e-07	0.000123658157661265	0.0001050556250334		9
hsa04933	AGE-RAGE signaling pathway in diabetic complications	12/204	100/8076	7.29084768641938e-06	0.000840863733843082	0.000714368277819444		12
hsa04974	Protein digestion and absorption	12/204	103/8076	9.93146142334349e-06	0.000840863733843082	0.000714368277819444		12
hsa04657	IL-17 signaling pathway	10/204	94/8076	0.000120865854809167	0.00767498178038212	0.0065203947989156		10
hsa04512	ECM-receptor interaction	9/204	88/8076	0.000356794174758976	0.0158772283650574	0.0134887352459046		9
hsa04380	Osteoclast differentiation	11/204	128/8076	0.000375052638544664	0.0158772283650574	0.0134887352459046		11
hsa04668	TNF signaling pathway	10/204	112/8076	0.000510231806936977	0.0181267440429464	0.0153998447111645		10
hsa01230	Biosynthesis of amino acids	8/204	75/8076	0.000570921072218783	0.0181267440429464	0.0153998447111645		8
hsa00360	Phenylalanine metabolism	4/204	17/8076	0.000726560438221557	0.0192073230298095	0.0163178666436426		4
hsa05418	Fluid shear stress and atherosclerosis	11/204	139/8076	0.000756193820071241	0.0192073230298095	0.0163178666436426		11
hsa04061	Viral protein interaction with cytokine and cytokine receptor	9/204	100/8076	0.000915467628147555	0.0211389797772254	0.0179589343320812		9
hsa05146	Amoebiasis	9/204	102/8076	0.00105551663444416	0.0223417687624015	0.018980781584303		9
hsa04010	MAPK signaling pathway	17/204	294/8076	0.00120511154885624	0.0226890652627904	0.019275832486001		17
hsa04610	Complement and coagulation cascades	8/204	85/8076	0.00131345937271162	0.0226890652627904	0.019275832486001		8
hsa05210	Colorectal cancer	8/204	86/8076	0.00141741110621686	0.0226890652627904	0.019275832486001		8
hsa00270	Cysteine and methionine metabolism	6/204	50/8076	0.00151855948609227	0.0226890652627904	0.019275832486001		6
hsa05144	Malaria	6/204	50/8076	0.00151855948609227	0.0226890652627904	0.019275832486001		6
hsa00330	Arginine and proline metabolism	6/204	51/8076	0.00168545402917813	0.0237836290784025	0.0202057354375156		6
hsa05205	Proteoglycans in cancer	13/204	205/8076	0.00202416298707917	0.0270598630904268	0.0229891087175197		13
hsa05202	Transcriptional misregulation in cancer	12/204	192/8076	0.00336501099978684	0.0427356396972928	0.036306697629279		12
hsa00380	Tryptophan metabolism	5/204	42/8076	0.00389598169828729	0.0471228262554748	0.0400338971503205		5
