# Supplementary material for: APOC1 exacerbates renal fibrosis through the activation of the NF-κB signaling pathway in IgAN
Source: Front Pharmacol. 2023 May 25;14:1181435. doi: 10.3389/fphar.2023.1181435 (PMC10248024; doi:10.3389/fphar.2023.1181435)
Supplement: Supplementary file 7 [file Table2.XLS]

## Sheet: DEGs
gene	logFC	AveExpr	t	P.Value	adj.P.Val	B
FOSB	6.28935	8.064	-23.3988	4.05e-26	7.31e-22	48.4036
FOS	4.62218	8.32538	-16.4174	3.75e-20	1.35e-16	35.5377
APOLD1	3.76901	8.96708	-12.7713	3.05e-16	2.29e-13	26.8238
CXCL2	3.05219	6.56076	-8.85986	2.93e-11	2.54e-09	15.5534
CD69	2.8401	6.93692	-10.9248	5.38e-14	1.31e-11	21.7583
EGR1	2.74597	7.87043	-15.8182	1.49e-19	3.83e-16	34.2145
BRE-AS1	2.64709	5.74947	-11.2007	2.41e-14	7.61e-12	22.5446
RASD1	2.63047	8.37526	-11.464	1.13e-14	4.01e-12	23.2854
DEPDC7	2.50661	4.84837	-13.6498	3.03e-17	3.9e-14	29.0741
NR4A2	2.44226	5.39668	-12.0837	1.99e-15	9.7e-13	24.9914
DUSP1	2.37126	7.85305	-20.2968	1.13e-23	1.02e-19	43.2128
ZFP36	2.32615	9.47297	-15.9142	1.19e-19	3.57e-16	34.4293
HPD	2.32359	7.9016	-8.94612	2.23e-11	2.05e-09	15.8233
IP6K3	2.30813	6.58657	-10.0423	7.44e-13	1.19e-10	19.1742
CEBPD	2.28872	9.30553	-14.6209	2.62e-18	5.23e-15	31.4469
CYP27B1	2.27165	5.64354	-14.3629	4.97e-18	8.15e-15	30.8279
JUN	2.24807	9.11182	-14.5802	2.9e-18	5.23e-15	31.3496
KLF4	2.21936	6.82392	-13.0466	1.46e-16	1.39e-13	27.54
NR4A1	2.17161	7.47938	-11.1352	2.92e-14	8.63e-12	22.3588
CSRNP1	2.13975	8.53877	-13.8233	1.94e-17	2.69e-14	29.5066
EGR3	2.11334	7.30644	-5.64467	1.19e-06	1.58e-05	5.09751
PHACTR3	2.10255	8.28675	-7.88068	6.92e-10	3.24e-08	12.4342
GSTA1	2.09952	10.2396	-9.53989	3.47e-12	4.41e-10	17.657
SLC17A3	2.09651	7.29033	-8.05733	3.88e-10	2.12e-08	13.0039
ATF3	2.09345	6.62795	-12.8786	2.29e-16	1.99e-13	27.1042
ESM1	2.08941	8.64456	-9.9163	1.09e-12	1.6e-10	18.7967
DNAJB1	2.04177	7.49405	-8.59389	6.85e-11	4.9e-09	14.716
RNF186	2.01863	6.60453	-16.6069	2.44e-20	1.1e-16	35.9479
SLC27A2	2.0052	8.62807	-7.69726	1.26e-09	5.26e-08	11.84
DPYS	1.98344	8.00598	-7.66686	1.4e-09	5.7e-08	11.7412
SLC7A9	1.93742	7.92066	-8.50404	9.14e-11	6.29e-09	14.4313
CALB1	1.93528	7.66745	-5.08448	7.64e-06	7.46e-05	3.2819
ALB	1.92681	5.02061	-8.18174	2.59e-10	1.5e-08	13.4034
PDK4	1.91957	10.3228	-10.5941	1.42e-13	3.02e-11	20.802
MAFF	1.90899	8.85593	-8.00787	4.56e-10	2.38e-08	12.8447
ACMSD	1.90555	7.25817	-8.67203	5.33e-11	4.02e-09	14.9628
SLC2A2	1.89383	5.83565	-8.43431	1.14e-10	7.64e-09	14.2098
GDF15	1.88707	5.83317	-11.7151	5.57e-15	2.39e-12	23.983
PCK1	1.88466	9.82817	-10.4395	2.25e-13	4.19e-11	20.3503
JUNB	1.87932	7.83907	-12.0449	2.21e-15	1.05e-12	24.8862
DIO1	1.8732	7.40887	-7.72931	1.14e-09	4.8e-08	11.944
AREG	1.86384	5.90482	-5.40169	2.68e-06	3.09e-05	4.30568
MIOX	1.83177	8.70263	-6.90808	1.73e-08	4.4e-07	9.25741
KCNK5	1.82062	6.36153	-11.196	2.45e-14	7.61e-12	22.5313
AFM	1.78245	5.93171	-8.02543	4.31e-10	2.29e-08	12.9012
AZGP1	1.78079	7.12533	-7.63502	1.55e-09	6.15e-08	11.6377
TNFAIP3	1.7779	7.85575	-8.61801	6.34e-11	4.57e-09	14.7923
TIPARP	1.76928	9.3988	-12.3873	8.63e-16	5.02e-13	25.8084
FABP1	1.76701	7.16942	-8.48515	9.71e-11	6.61e-09	14.3714
BHLHE40	1.73764	6.98703	-11.2958	1.84e-14	6.13e-12	22.8132
ERRFI1	1.72568	10.5636	-13.4851	4.63e-17	5.57e-14	28.66
SLC13A1	1.71156	6.50388	-6.83997	2.18e-08	5.4e-07	9.03312
PIPOX	1.70188	8.75027	-6.77226	2.73e-08	6.54e-07	8.81002
CLRN3	1.69193	6.81373	-7.2796	5.03e-09	1.59e-07	10.4776
NFKBIZ	1.68562	8.18381	-9.75248	1.8e-12	2.46e-10	18.303
NFIL3	1.66945	8.13008	-10.6907	1.07e-13	2.35e-11	21.0828
PER1	1.66557	7.70241	-12.2677	1.2e-15	6.54e-13	25.488
SLC19A2	1.65712	6.87885	-12.7268	3.44e-16	2.3e-13	26.7072
ACE2	1.64837	6.66372	-6.75399	2.9e-08	6.87e-07	8.74981
LRRC19	1.64483	6.45408	-8.7122	4.69e-11	3.65e-09	15.0895
ARRDC2	1.62367	8.8663	-7.1906	6.76e-09	2.02e-07	10.1859
PHLDA1	1.61051	7.69221	-10.957	4.9e-14	1.31e-11	21.8506
TMEM27	1.60971	8.81851	-7.32902	4.27e-09	1.41e-07	10.6394
TMED6	1.6044	5.69784	-4.89882	1.4e-05	0.000123544	2.68945
ALDH8A1	1.59343	8.6169	-8.27829	1.89e-10	1.16e-08	13.7124
CEBPB	1.585	9.54704	-8.66841	5.39e-11	4.04e-09	14.9514
ARC	1.55972	5.39645	-7.28654	4.91e-09	1.57e-07	10.5003
CTXN3	1.55885	6.38971	-5.26644	4.19e-06	4.48e-05	3.86758
MT1M	1.55082	7.52129	-5.53222	1.74e-06	2.17e-05	4.73037
MYC	1.55032	7.03723	-6.46716	7.58e-08	1.55e-06	7.80368
SLC16A9	1.54547	9.17397	-6.97471	1.39e-08	3.63e-07	9.47669
PLG	1.54127	7.90818	-6.77145	2.74e-08	6.55e-07	8.80735
ENPP6	1.54038	5.16619	-7.11481	8.69e-09	2.47e-07	9.93713
CPNE4	1.53803	6.72495	-9.93531	1.03e-12	1.54e-10	18.8538
ATOH8	1.53411	8.19581	-10.3261	3.16e-13	5.55e-11	20.0166
FREM2	1.52622	5.28832	-6.65267	4.07e-08	9.15e-07	8.41572
ZNF331	1.51928	7.17272	-9.42615	4.94e-12	5.94e-10	17.3091
BBOX1	1.51369	8.89353	-6.95699	1.47e-08	3.81e-07	9.41839
SPRY2	1.51347	8.00467	-10.9465	5.05e-14	1.31e-11	21.8204
GBA3	1.51095	7.23394	-6.7477	2.96e-08	6.97e-07	8.72906
PAH	1.50652	9.74818	-6.02816	3.31e-07	5.41e-06	6.35616
FMO1	1.50583	8.6162	-5.9114	4.89e-07	7.49e-06	5.97209
ALDOB	1.50172	11.0269	-7.58783	1.81e-09	7.01e-08	11.4841
SLC10A2	1.49929	5.72945	-4.99888	1.01e-05	9.43e-05	3.00803
GLYAT	1.49852	7.36462	-6.7777	2.68e-08	6.43e-07	8.82796
S100A12	1.49644	5.45718	-4.66425	3.01e-05	0.000233715	1.94985
NR4A3	1.49376	4.50384	-9.11276	1.32e-11	1.35e-09	16.3423
DDIT4	1.49007	9.35824	-7.46115	2.75e-09	9.85e-08	11.0712
CRYM	1.48685	8.5825	-9.60972	2.8e-12	3.68e-10	17.8699
GSTA3	1.48362	5.33935	-11.2002	2.42e-14	7.61e-12	22.5432
SLC5A12	1.46846	7.31586	-6.89054	1.84e-08	4.65e-07	9.19967
CYP4F2	1.4594	6.63323	-4.8354	1.73e-05	0.000146405	2.48845
GPAT3	1.45206	9.18572	-7.68973	1.29e-09	5.38e-08	11.8155
FAM151A	1.44952	6.74169	-6.42545	8.72e-08	1.73e-06	7.66605
DMGDH	1.44559	6.86678	-7.35922	3.86e-09	1.31e-07	10.7381
XPNPEP2	1.44162	6.78919	-7.26115	5.34e-09	1.67e-07	10.4171
FOXQ1	1.44109	7.45826	-7.11689	8.63e-09	2.46e-07	9.94397
SLCO4C1	1.43604	6.78471	-7.79267	9.23e-10	4.08e-08	12.1494
UGT2A3	1.4355	6.17912	-9.09967	1.37e-11	1.4e-09	16.3016
ANKS1B	1.43297	5.78068	-7.28685	4.91e-09	1.57e-07	10.5013
CUBN	1.43071	8.00481	-6.05719	3e-07	5.02e-06	6.45171
VNN1	1.41648	5.55537	-9.50766	3.84e-12	4.73e-10	17.5586
AGXT2	1.41602	8.83647	-6.36507	1.07e-07	2.05e-06	7.4668
KLF6	1.41479	9.01657	-11.0382	3.86e-14	1.09e-11	22.0826
MRLN	1.41256	4.47866	-6.45344	7.94e-08	1.61e-06	7.7584
GATM	1.40383	10.3822	-6.81515	2.36e-08	5.79e-07	8.95137
CXCR2	1.40009	6.59092	-5.72464	9.13e-07	1.25e-05	5.35922
ERAP2	1.39717	6.57848	-4.96984	1.11e-05	0.000101824	2.91542
SLC17A1	1.39604	5.86344	-8.30553	1.73e-10	1.08e-08	13.7994
SLC47A1	1.39181	8.03098	-6.425	8.74e-08	1.74e-06	7.66456
NAT8	1.38831	8.91962	-5.79237	7.28e-07	1.04e-05	5.58122
AGMAT	1.38733	8.99287	-6.32247	1.23e-07	2.32e-06	7.32624
MGST1	1.38722	7.19761	-9.11276	1.32e-11	1.35e-09	16.3423
SERPINE1	1.37484	7.49063	-5.35452	3.13e-06	3.5e-05	4.15264
SMIM24	1.36912	9.10561	-6.45512	7.9e-08	1.61e-06	7.76395
GADD45B	1.36736	9.16406	-9.14928	1.17e-11	1.22e-09	16.4555
SLC22A8	1.36359	7.79959	-6.45094	8.01e-08	1.62e-06	7.75016
BHMT2	1.36347	8.11912	-8.18575	2.56e-10	1.49e-08	13.4163
MGAM	1.36326	7.22853	-6.71806	3.27e-08	7.58e-07	8.63134
FOSL1	1.36108	3.74877	-4.61164	3.56e-05	0.000268879	1.78551
GLYATL1	1.36087	7.45855	-6.3387	1.17e-07	2.23e-06	7.37979
SOWAHC	1.36018	8.03193	-9.75433	1.79e-12	2.46e-10	18.3086
FGB	1.35416	4.5155	-5.36922	2.98e-06	3.37e-05	4.2003
SLC25A18	1.35161	5.68935	-5.48981	2e-06	2.43e-05	4.59219
MRO	1.34602	5.37811	-7.78134	9.58e-10	4.21e-08	12.1127
BNC1	1.34268	3.6769	-6.3712	1.05e-07	2.02e-06	7.48704
HAO2	1.3396	6.78463	-5.5799	1.48e-06	1.89e-05	4.88591
ANKRD33B	1.33801	9.50155	-9.01366	1.8e-11	1.71e-09	16.034
SLC23A1	1.33674	5.8009	-9.49188	4.03e-12	4.91e-10	17.5104
HSPA1B	1.33245	10.2541	-5.7076	9.67e-07	1.32e-05	5.30342
FAM150B	1.32608	4.95698	-6.7159	3.3e-08	7.62e-07	8.62423
HRG	1.32414	6.04855	-7.09537	9.28e-09	2.61e-07	9.8733
BTG2	1.31532	8.18512	-10.8783	6.16e-14	1.46e-11	21.6247
SLC23A3	1.31182	7.18547	-5.12523	6.68e-06	6.63e-05	3.41264
SLC22A11	1.3025	5.94977	-7.9083	6.32e-10	3.03e-08	12.5235
MT1G	1.30191	10.5573	-5.06078	8.26e-06	7.94e-05	3.20596
SH3GL2	1.30166	5.10026	-8.78302	3.74e-11	3.08e-09	15.3123
SLC22A6	1.30071	6.70533	-7.02906	1.16e-08	3.14e-07	9.65541
SLC47A2	1.3005	6.74577	-6.58003	5.19e-08	1.12e-06	8.17608
CYP3A7	1.30005	4.95608	-7.01371	1.22e-08	3.26e-07	9.60494
FBP1	1.29126	8.5362	-7.38419	3.55e-09	1.22e-07	10.8198
CMBL	1.29019	6.20503	-9.51704	3.73e-12	4.67e-10	17.5873
S100A8	1.28809	8.49485	-4.14514	0.000156086	0.000905399	0.358253
LRP2	1.28615	8.66129	-8.69719	4.92e-11	3.76e-09	15.0422
MT1X	1.27714	7.64109	-7.65318	1.46e-09	5.89e-08	11.6967
CYP8B1	1.26828	5.68888	-7.96481	5.25e-10	2.65e-08	12.7059
AOC1	1.26426	8.20212	-5.10437	7.16e-06	7.05e-05	3.3457
IGFBP1	1.2606	6.28133	-3.35022	0.00168747	0.00657779	-1.90951
TMEM213	1.2572	5.98448	-4.59316	3.78e-05	0.000282964	1.72795
APOH	1.25011	5.71606	-5.60969	1.34e-06	1.73e-05	4.98318
BHMT	1.24948	9.89826	-5.69883	9.95e-07	1.35e-05	5.27471
TMEM252	1.24871	6.03319	-8.26076	2e-10	1.23e-08	13.6564
SDPR	1.24828	7.71649	-6.84675	2.13e-08	5.31e-07	9.05547
CDKN1A	1.24812	9.32112	-6.31966	1.24e-07	2.33e-06	7.31698
APOD	1.24681	10.068	-3.73575	0.000545645	0.00257143	-0.840022
GIPC2	1.24652	5.96682	-8.61678	6.36e-11	4.57e-09	14.7884
RNF212B	1.24493	6.58972	-5.02358	9.33e-06	8.82e-05	3.08694
GADD45G	1.23961	6.1632	-7.36306	3.81e-09	1.3e-07	10.7507
RASL11B	1.2272	10.4766	-10.933	5.25e-14	1.31e-11	21.7819
SERPINA1	1.22276	7.71757	-5.40587	2.64e-06	3.05e-05	4.31926
AGT	1.22029	6.34965	-6.24395	1.6e-07	2.91e-06	7.06726
S100A2	1.21824	7.56383	-4.01639	0.000232565	0.00126943	-0.0247389
PDE4B	1.21601	7.17286	-11.2033	2.4e-14	7.61e-12	22.5518
TINAG	1.21383	7.03369	-6.59204	4.99e-08	1.09e-06	8.21572
ARG1	1.2127	3.5009	-7.14282	7.92e-09	2.29e-07	10.0291
CRISPLD2	1.21264	7.64187	-4.98285	1.07e-05	9.84e-05	2.95689
RBP5	1.21141	7.6923	-7.45657	2.79e-09	9.95e-08	11.0563
RUNDC3B	1.21056	4.50993	-9.92629	1.06e-12	1.57e-10	18.8267
PLD6	1.20442	6.17251	-10.2638	3.81e-13	6.61e-11	19.8325
SULT1C2	1.20377	6.54125	-8.48358	9.76e-11	6.61e-09	14.3664
APOM	1.19433	7.65912	-7.73729	1.11e-09	4.74e-08	11.9699
CYR61	1.19091	8.9845	-7.22145	6.1e-09	1.86e-07	10.287
SHMT1	1.19033	6.84568	-8.89065	2.66e-11	2.36e-09	15.6499
HBEGF	1.18859	8.43122	-5.63662	1.23e-06	1.62e-05	5.0712
DUSP2	1.18816	5.95119	-7.35226	3.95e-09	1.33e-07	10.7154
ANK2	1.18187	7.21055	-8.36151	1.45e-10	9.22e-09	13.978
HSPA6	1.17791	5.95734	-5.16013	5.96e-06	6.05e-05	3.52485
PMAIP1	1.17329	4.46662	-6.71804	3.27e-08	7.58e-07	8.63128
C10orf10	1.17	7.8421	-6.63443	4.33e-08	9.63e-07	8.35555
DPEP1	1.16242	7.72781	-6.8096	2.41e-08	5.87e-07	8.93307
AKR1C1	1.16216	6.76023	-5.86	5.81e-07	8.66e-06	5.80321
AK4	1.15677	8.9812	-9.07917	1.46e-11	1.44e-09	16.2379
DDC	1.15408	7.48672	-9.0968	1.38e-11	1.4e-09	16.2927
SOCS3	1.15311	5.99631	-7.00321	1.26e-08	3.36e-07	9.57042
DAO	1.15252	6.45934	-6.25272	1.56e-07	2.83e-06	7.09616
KLF9	1.15033	7.49731	-10.8434	6.82e-14	1.6e-11	21.5242
WDR72	1.14514	6.21181	-9.31118	7.07e-12	8.12e-10	16.9558
PSAT1	1.12844	6.36187	-6.3733	1.04e-07	2.01e-06	7.49396
CLDN2	1.12784	7.17367	-5.35378	3.14e-06	3.51e-05	4.15023
NR1H4	1.12481	5.31598	-10.9297	5.3e-14	1.31e-11	21.7722
HGD	1.12451	6.98873	-8.07854	3.62e-10	2.02e-08	13.0721
SDC1	1.12179	7.24627	-7.79091	9.28e-10	4.09e-08	12.1437
RDH10	1.11931	6.87375	-10.7627	8.65e-14	1.97e-11	21.2914
ARG2	1.11923	7.57979	-9.26582	8.15e-12	9.05e-10	16.816
C2CD4A	1.1171	3.65563	-5.39268	2.76e-06	3.17e-05	4.27643
SLC4A4	1.1092	6.87347	-7.47977	2.59e-09	9.43e-08	11.132
PBLD	1.10326	7.35437	-7.93056	5.87e-10	2.85e-08	12.5954
ERP27	1.10021	8.04224	-4.40676	6.85e-05	0.000456777	1.15169
FOSL2	1.09847	6.70798	-9.19759	1.01e-11	1.07e-09	16.6052
CLDN8	1.09374	5.91726	-3.34825	0.00169701	0.00661069	-1.91481
PPARGC1A	1.09043	7.57896	-7.29638	4.75e-09	1.53e-07	10.5325
PPP1R15A	1.08921	7.48504	-7.73749	1.11e-09	4.74e-08	11.9705
SLC13A3	1.08506	7.30422	-7.38942	3.49e-09	1.2e-07	10.8369
SLC3A1	1.08484	10.2403	-6.78129	2.65e-08	6.36e-07	8.83977
G6PC	1.08385	5.67665	-7.74295	1.09e-09	4.69e-08	11.9882
METTL7B	1.07656	5.55258	-6.1619	2.11e-07	3.67e-06	6.79671
KCNJ15	1.07398	7.60864	-5.9719	3.99e-07	6.36e-06	6.17103
A1CF	1.07351	5.50167	-7.95198	5.48e-10	2.73e-08	12.6645
NAPSA	1.07299	6.64515	-8.42257	1.19e-10	7.88e-09	14.1725
ASS1	1.06756	10.4825	-7.9326	5.83e-10	2.84e-08	12.6019
SOX9	1.06647	5.84268	-5.7335	8.87e-07	1.23e-05	5.38823
TOX3	1.06163	4.84085	-5.45101	2.27e-06	2.7e-05	4.46595
KHK	1.06019	7.40888	-8.01506	4.46e-10	2.34e-08	12.8678
BAG3	1.05947	8.78396	-7.95675	5.39e-10	2.71e-08	12.6799
AKR1B10	1.05915	4.56911	-3.78906	0.000464901	0.0022521	-0.687353
FCGR3B	1.05872	7.722	-4.27839	0.000102845	0.00064015	0.759977
ALDH6A1	1.05857	8.99546	-8.97318	2.05e-11	1.9e-09	15.9078
ESRRG	1.05462	6.43593	-8.41678	1.21e-10	8e-09	14.1541
RBP4	1.04715	6.2079	-4.06174	0.000202191	0.00112622	0.109566
RGS1	1.04384	3.74933	-5.94928	4.31e-07	6.76e-06	6.09662
CTH	1.04154	5.30685	-10.6371	1.25e-13	2.72e-11	20.9274
PPP1R10	1.03689	7.44855	-13.3306	6.93e-17	7.81e-14	28.2681
ACADL	1.03658	4.86041	-8.19126	2.51e-10	1.48e-08	13.4339
IYD	1.03586	4.57598	-5.67335	1.08e-06	1.45e-05	5.19132
ITPRIP	1.03411	6.8746	-6.93331	1.59e-08	4.08e-07	9.34047
ZNF189	1.03278	8.58385	-8.02278	4.35e-10	2.3e-08	12.8927
IMPA2	1.03029	8.38341	-6.67793	3.74e-08	8.5e-07	8.49902
NUP58	1.02898	4.5744	-9.27275	7.97e-12	8.99e-10	16.8374
MYRIP	1.02886	6.34426	-5.90809	4.94e-07	7.55e-06	5.9612
TSC22D3	1.01762	10.6215	-8.84744	3.05e-11	2.61e-09	15.5145
FCAMR	1.01515	5.72309	-4.48398	5.36e-05	0.000373383	1.38939
SMIM3	1.01347	7.18333	-6.46466	7.65e-08	1.56e-06	7.79541
USH1C	1.0128	6.30808	-7.8069	8.81e-10	3.93e-08	12.1955
DUSP6	1.01265	8.44886	-7.9839	4.93e-10	2.54e-08	12.7674
ID4	1.0026	8.51365	-8.74767	4.19e-11	3.33e-09	15.2011
SUGCT	1.00243	6.1339	-5.79401	7.24e-07	1.03e-05	5.58662
ETNK2	1.00172	5.79507	-13.246	8.65e-17	9.18e-14	28.0521
LUM	-2.40223	6.45629	7.00387	1.26e-08	3.36e-07	9.57258
COL1A2	-2.39422	7.54377	12.8308	2.6e-16	2.04e-13	26.9795
HLA-DQA1	-2.16467	8.14232	3.14828	0.00298004	0.0104795	-2.44277
GATA3	-1.88637	8.0246	12.8342	2.58e-16	2.04e-13	26.9884
SOX17	-1.73882	6.64947	13.1506	1.11e-16	1.11e-13	27.8077
HTR2B	-1.73663	6.31702	6.1784	2e-07	3.5e-06	6.85111
ECM1	-1.73384	8.68207	9.54146	3.45e-12	4.41e-10	17.6619
COL1A1	-1.66998	5.20721	7.81447	8.59e-10	3.87e-08	12.22
TAC1	-1.65975	3.78831	6.13783	2.29e-07	3.96e-06	6.7174
C8orf4	-1.65763	10.0818	12.7422	3.3e-16	2.29e-13	26.7477
COL15A1	-1.65361	5.53501	7.66192	1.42e-09	5.76e-08	11.7251
C15orf48	-1.63649	4.18763	5.97907	3.9e-07	6.23e-06	6.1946
RRM2	-1.62887	4.5612	8.7646	3.97e-11	3.2e-09	15.2544
PCDH18	-1.60943	6.31597	17.3744	4.46e-21	2.68e-17	37.5698
APOC1	-1.56885	5.75756	8.64064	5.9e-11	4.32e-09	14.8638
CCL4	-1.50804	7.59784	3.8793	0.00035379	0.0018014	-0.426506
PTGS1	-1.48122	6.68136	10.9473	5.04e-14	1.31e-11	21.8228
CTHRC1	-1.47895	5.74252	7.27955	5.03e-09	1.59e-07	10.4774
COL6A3	-1.47676	6.07438	5.77516	7.71e-07	1.09e-05	5.52481
FN1	-1.45964	7.35292	10.4547	2.15e-13	4.09e-11	20.3947
NRARP	-1.42775	7.46928	8.81372	3.39e-11	2.86e-09	15.4087
TMEM200A	-1.42483	8.39137	7.68351	1.32e-09	5.45e-08	11.7953
CHODL	-1.41219	6.39276	4.33989	8.47e-05	0.000546187	0.947079
CRTAM	-1.40527	3.70864	9.22081	9.38e-12	1e-09	16.677
COL3A1	-1.38426	9.25885	8.49418	9.43e-11	6.47e-09	14.4
CSF1R	-1.375	6.95738	8.56374	7.54e-11	5.32e-09	14.6206
CX3CR1	-1.3599	7.38034	5.48042	2.06e-06	2.49e-05	4.56162
IGKC	-1.35517	7.60153	2.87589	0.00623983	0.0193447	-3.12868
FPR3	-1.3511	4.51774	12.6908	3.79e-16	2.41e-13	26.6127
C1QB	-1.34062	5.15365	5.40668	2.63e-06	3.05e-05	4.3219
TYROBP	-1.30315	7.49339	6.98849	1.32e-08	3.49e-07	9.52202
VSIG4	-1.30235	5.08665	6.19991	1.86e-07	3.31e-06	6.92202
HLX	-1.29666	7.43294	9.69302	2.16e-12	2.91e-10	18.1229
UCHL1	-1.28575	8.14519	6.62418	4.48e-08	9.9e-07	8.32175
C3AR1	-1.28154	7.06628	9.06567	1.53e-11	1.49e-09	16.1959
SNAI2	-1.27954	9.19727	10.727	9.61e-14	2.17e-11	21.1882
TWIST1	-1.27504	5.61242	8.70042	4.87e-11	3.74e-09	15.0523
SFRP2	-1.275	4.09382	7.18003	7e-09	2.07e-07	10.1512
CLEC5A	-1.2593	3.20666	8.34216	1.54e-10	9.71e-09	13.9164
LYZ	-1.25636	8.73853	5.25011	4.43e-06	4.71e-05	3.81485
CYBB	-1.25547	6.07717	6.29908	1.33e-07	2.47e-06	7.24908
MPEG1	-1.25103	6.99402	6.04874	3.09e-07	5.14e-06	6.42389
LPAR6	-1.24298	9.17337	8.70454	4.81e-11	3.71e-09	15.0653
TGFBI	-1.23452	7.58522	10.2143	4.42e-13	7.6e-11	19.6859
IFI30	-1.23363	8.88802	7.01952	1.19e-08	3.22e-07	9.62404
UBD	-1.22799	7.25545	4.88936	1.45e-05	0.000126614	2.65942
MECOM	-1.22191	8.84931	10.5416	1.66e-13	3.41e-11	20.649
COLEC12	-1.21855	5.04155	3.94482	0.000289702	0.00152457	-0.235276
TOP2A	-1.21645	3.54026	8.85566	2.97e-11	2.55e-09	15.5403
CCL8	-1.1996	4.29011	7.79616	9.12e-10	4.05e-08	12.1607
IGHM	-1.19313	4.87679	3.98062	0.000259598	0.00139131	-0.130165
IL10RA	-1.19114	6.31375	6.7868	2.6e-08	6.28e-07	8.85796
LYL1	-1.18242	6.70503	14.8602	1.46e-18	3.29e-15	32.0136
POSTN	-1.18208	10.628	5.86367	5.74e-07	8.58e-06	5.81525
APLNR	-1.17526	9.46104	5.57215	1.52e-06	1.93e-05	4.8606
CXCL11	-1.16232	4.4797	4.22381	0.000122074	0.000736941	0.594805
PLA2G7	-1.15856	3.99303	6.30973	1.29e-07	2.39e-06	7.28422
CD14	-1.15808	7.18624	8.76311	3.99e-11	3.2e-09	15.2497
SYT11	-1.15608	6.13807	10.1158	5.95e-13	9.77e-11	19.3935
GPR65	-1.15549	4.88767	9.16229	1.13e-11	1.18e-09	16.4959
AEBP1	-1.15537	9.01767	8.12579	3.11e-10	1.76e-08	13.2239
NDC80	-1.15167	5.73952	6.78782	2.59e-08	6.26e-07	8.86129
CXCL10	-1.1489	7.15984	3.64161	0.000722339	0.00323913	-1.10692
IDO1	-1.14347	6.56257	4.01152	0.000236075	0.00128626	-0.0391034
RTN1	-1.13879	5.21592	8.9182	2.44e-11	2.21e-09	15.7361
MN1	-1.13868	5.98532	8.24881	2.08e-10	1.26e-08	13.6182
MOXD1	-1.13675	5.32056	6.58237	5.15e-08	1.12e-06	8.18381
IL1B	-1.13063	6.45783	4.94039	1.23e-05	0.000110058	2.82161
C1QA	-1.1306	5.18896	6.21878	1.74e-07	3.14e-06	6.98424
JCHAIN	-1.11746	3.7651	2.80796	0.0074623	0.0223733	-3.2933
OLFML3	-1.11648	5.94046	7.18974	6.77e-09	2.02e-07	10.1831
SUCNR1	-1.11261	6.80984	4.93305	1.26e-05	0.000112227	2.79826
MMP2	-1.11123	6.16847	9.52476	3.64e-12	4.59e-10	17.6109
FXYD5	-1.11002	6.70152	11.4861	1.07e-14	3.84e-12	23.347
PLA2G4A	-1.1094	5.51799	7.13463	8.14e-09	2.35e-07	10.0022
COL21A1	-1.10767	5.50529	4.69977	2.68e-05	0.000212231	2.06114
SELE	-1.1071	5.53321	2.6323	0.0117257	0.0323195	-3.7062
CYSLTR1	-1.10241	5.92098	10.1196	5.89e-13	9.74e-11	19.4048
COL5A2	-1.10057	6.02941	10.1772	4.95e-13	8.26e-11	19.576
UCP2	-1.09839	6.7493	7.76975	9.95e-10	4.36e-08	12.0752
SRPX2	-1.09503	4.16229	10.7944	7.88e-14	1.82e-11	21.3829
GJA4	-1.09239	8.01921	6.83718	2.2e-08	5.44e-07	9.02395
OMD	-1.08748	4.14446	5.26259	4.25e-06	4.53e-05	3.85515
THBS2	-1.07865	5.97154	5.30453	3.7e-06	4.01e-05	3.99075
CDO1	-1.07515	5.88754	9.02338	1.75e-11	1.67e-09	16.0643
HBB	-1.07238	10.8223	3.95243	0.000283031	0.00149382	-0.212965
MS4A7	-1.0711	5.4935	5.81283	6.8e-07	9.81e-06	5.64834
EMP3	-1.06957	7.95041	12.6827	3.87e-16	2.41e-13	26.5912
HHEX	-1.06447	5.84084	6.83449	2.22e-08	5.48e-07	9.01507
CRIP1	-1.06	7.06358	7.89452	6.61e-10	3.11e-08	12.479
CD36	-1.05274	4.6591	5.46436	2.17e-06	2.6e-05	4.50938
CD44	-1.04964	6.52274	11.5484	8.93e-15	3.43e-12	23.5208
IGSF6	-1.04552	5.78898	4.51169	4.91e-05	0.000349132	1.47505
SYNPO2	-1.04153	7.80009	11.1374	2.9e-14	8.63e-12	22.3649
GUCY1A3	-1.04053	7.91106	11.9892	2.59e-15	1.2e-12	24.7345
SOX18	-1.03954	4.60442	7.73539	1.11e-09	4.76e-08	11.9637
HCLS1	-1.02921	7.22315	7.22683	5.99e-09	1.84e-07	10.3047
FNDC1	-1.02503	3.38677	8.87052	2.83e-11	2.47e-09	15.5869
CD34	-1.02403	8.56408	10.343	3.01e-13	5.39e-11	20.0664
NETO2	-1.02236	6.48105	11.3688	1.49e-14	5.07e-12	23.0184
IL33	-1.0176	3.34207	7.8958	6.58e-10	3.11e-08	12.4831
SGK223	-1.00525	5.88753	9.05532	1.58e-11	1.52e-09	16.1637

## Sheet: IgAN up-regulated
gene	logFC	AveExpr	t	P.Value	adj.P.Val	B
FOSB	6.28935	8.064	-23.3988	4.05e-26	7.31e-22	48.4036
FOS	4.62218	8.32538	-16.4174	3.75e-20	1.35e-16	35.5377
APOLD1	3.76901	8.96708	-12.7713	3.05e-16	2.29e-13	26.8238
CXCL2	3.05219	6.56076	-8.85986	2.93e-11	2.54e-09	15.5534
CD69	2.8401	6.93692	-10.9248	5.38e-14	1.31e-11	21.7583
EGR1	2.74597	7.87043	-15.8182	1.49e-19	3.83e-16	34.2145
BRE-AS1	2.64709	5.74947	-11.2007	2.41e-14	7.61e-12	22.5446
RASD1	2.63047	8.37526	-11.464	1.13e-14	4.01e-12	23.2854
DEPDC7	2.50661	4.84837	-13.6498	3.03e-17	3.9e-14	29.0741
NR4A2	2.44226	5.39668	-12.0837	1.99e-15	9.7e-13	24.9914
DUSP1	2.37126	7.85305	-20.2968	1.13e-23	1.02e-19	43.2128
ZFP36	2.32615	9.47297	-15.9142	1.19e-19	3.57e-16	34.4293
HPD	2.32359	7.9016	-8.94612	2.23e-11	2.05e-09	15.8233
IP6K3	2.30813	6.58657	-10.0423	7.44e-13	1.19e-10	19.1742
CEBPD	2.28872	9.30553	-14.6209	2.62e-18	5.23e-15	31.4469
CYP27B1	2.27165	5.64354	-14.3629	4.97e-18	8.15e-15	30.8279
JUN	2.24807	9.11182	-14.5802	2.9e-18	5.23e-15	31.3496
KLF4	2.21936	6.82392	-13.0466	1.46e-16	1.39e-13	27.54
NR4A1	2.17161	7.47938	-11.1352	2.92e-14	8.63e-12	22.3588
CSRNP1	2.13975	8.53877	-13.8233	1.94e-17	2.69e-14	29.5066
EGR3	2.11334	7.30644	-5.64467	1.19e-06	1.58e-05	5.09751
PHACTR3	2.10255	8.28675	-7.88068	6.92e-10	3.24e-08	12.4342
GSTA1	2.09952	10.2396	-9.53989	3.47e-12	4.41e-10	17.657
SLC17A3	2.09651	7.29033	-8.05733	3.88e-10	2.12e-08	13.0039
ATF3	2.09345	6.62795	-12.8786	2.29e-16	1.99e-13	27.1042
ESM1	2.08941	8.64456	-9.9163	1.09e-12	1.6e-10	18.7967
DNAJB1	2.04177	7.49405	-8.59389	6.85e-11	4.9e-09	14.716
RNF186	2.01863	6.60453	-16.6069	2.44e-20	1.1e-16	35.9479
SLC27A2	2.0052	8.62807	-7.69726	1.26e-09	5.26e-08	11.84
DPYS	1.98344	8.00598	-7.66686	1.4e-09	5.7e-08	11.7412
SLC7A9	1.93742	7.92066	-8.50404	9.14e-11	6.29e-09	14.4313
CALB1	1.93528	7.66745	-5.08448	7.64e-06	7.46e-05	3.2819
ALB	1.92681	5.02061	-8.18174	2.59e-10	1.5e-08	13.4034
PDK4	1.91957	10.3228	-10.5941	1.42e-13	3.02e-11	20.802
MAFF	1.90899	8.85593	-8.00787	4.56e-10	2.38e-08	12.8447
ACMSD	1.90555	7.25817	-8.67203	5.33e-11	4.02e-09	14.9628
SLC2A2	1.89383	5.83565	-8.43431	1.14e-10	7.64e-09	14.2098
GDF15	1.88707	5.83317	-11.7151	5.57e-15	2.39e-12	23.983
PCK1	1.88466	9.82817	-10.4395	2.25e-13	4.19e-11	20.3503
JUNB	1.87932	7.83907	-12.0449	2.21e-15	1.05e-12	24.8862
DIO1	1.8732	7.40887	-7.72931	1.14e-09	4.8e-08	11.944
AREG	1.86384	5.90482	-5.40169	2.68e-06	3.09e-05	4.30568
MIOX	1.83177	8.70263	-6.90808	1.73e-08	4.4e-07	9.25741
KCNK5	1.82062	6.36153	-11.196	2.45e-14	7.61e-12	22.5313
AFM	1.78245	5.93171	-8.02543	4.31e-10	2.29e-08	12.9012
AZGP1	1.78079	7.12533	-7.63502	1.55e-09	6.15e-08	11.6377
TNFAIP3	1.7779	7.85575	-8.61801	6.34e-11	4.57e-09	14.7923
TIPARP	1.76928	9.3988	-12.3873	8.63e-16	5.02e-13	25.8084
FABP1	1.76701	7.16942	-8.48515	9.71e-11	6.61e-09	14.3714
BHLHE40	1.73764	6.98703	-11.2958	1.84e-14	6.13e-12	22.8132
ERRFI1	1.72568	10.5636	-13.4851	4.63e-17	5.57e-14	28.66
SLC13A1	1.71156	6.50388	-6.83997	2.18e-08	5.4e-07	9.03312
PIPOX	1.70188	8.75027	-6.77226	2.73e-08	6.54e-07	8.81002
CLRN3	1.69193	6.81373	-7.2796	5.03e-09	1.59e-07	10.4776
NFKBIZ	1.68562	8.18381	-9.75248	1.8e-12	2.46e-10	18.303
NFIL3	1.66945	8.13008	-10.6907	1.07e-13	2.35e-11	21.0828
PER1	1.66557	7.70241	-12.2677	1.2e-15	6.54e-13	25.488
SLC19A2	1.65712	6.87885	-12.7268	3.44e-16	2.3e-13	26.7072
ACE2	1.64837	6.66372	-6.75399	2.9e-08	6.87e-07	8.74981
LRRC19	1.64483	6.45408	-8.7122	4.69e-11	3.65e-09	15.0895
ARRDC2	1.62367	8.8663	-7.1906	6.76e-09	2.02e-07	10.1859
PHLDA1	1.61051	7.69221	-10.957	4.9e-14	1.31e-11	21.8506
TMEM27	1.60971	8.81851	-7.32902	4.27e-09	1.41e-07	10.6394
TMED6	1.6044	5.69784	-4.89882	1.4e-05	0.000123544	2.68945
ALDH8A1	1.59343	8.6169	-8.27829	1.89e-10	1.16e-08	13.7124
CEBPB	1.585	9.54704	-8.66841	5.39e-11	4.04e-09	14.9514
ARC	1.55972	5.39645	-7.28654	4.91e-09	1.57e-07	10.5003
CTXN3	1.55885	6.38971	-5.26644	4.19e-06	4.48e-05	3.86758
MT1M	1.55082	7.52129	-5.53222	1.74e-06	2.17e-05	4.73037
MYC	1.55032	7.03723	-6.46716	7.58e-08	1.55e-06	7.80368
SLC16A9	1.54547	9.17397	-6.97471	1.39e-08	3.63e-07	9.47669
PLG	1.54127	7.90818	-6.77145	2.74e-08	6.55e-07	8.80735
ENPP6	1.54038	5.16619	-7.11481	8.69e-09	2.47e-07	9.93713
CPNE4	1.53803	6.72495	-9.93531	1.03e-12	1.54e-10	18.8538
ATOH8	1.53411	8.19581	-10.3261	3.16e-13	5.55e-11	20.0166
FREM2	1.52622	5.28832	-6.65267	4.07e-08	9.15e-07	8.41572
ZNF331	1.51928	7.17272	-9.42615	4.94e-12	5.94e-10	17.3091
BBOX1	1.51369	8.89353	-6.95699	1.47e-08	3.81e-07	9.41839
SPRY2	1.51347	8.00467	-10.9465	5.05e-14	1.31e-11	21.8204
GBA3	1.51095	7.23394	-6.7477	2.96e-08	6.97e-07	8.72906
PAH	1.50652	9.74818	-6.02816	3.31e-07	5.41e-06	6.35616
FMO1	1.50583	8.6162	-5.9114	4.89e-07	7.49e-06	5.97209
ALDOB	1.50172	11.0269	-7.58783	1.81e-09	7.01e-08	11.4841
SLC10A2	1.49929	5.72945	-4.99888	1.01e-05	9.43e-05	3.00803
GLYAT	1.49852	7.36462	-6.7777	2.68e-08	6.43e-07	8.82796
S100A12	1.49644	5.45718	-4.66425	3.01e-05	0.000233715	1.94985
NR4A3	1.49376	4.50384	-9.11276	1.32e-11	1.35e-09	16.3423
DDIT4	1.49007	9.35824	-7.46115	2.75e-09	9.85e-08	11.0712
CRYM	1.48685	8.5825	-9.60972	2.8e-12	3.68e-10	17.8699
GSTA3	1.48362	5.33935	-11.2002	2.42e-14	7.61e-12	22.5432
SLC5A12	1.46846	7.31586	-6.89054	1.84e-08	4.65e-07	9.19967
CYP4F2	1.4594	6.63323	-4.8354	1.73e-05	0.000146405	2.48845
GPAT3	1.45206	9.18572	-7.68973	1.29e-09	5.38e-08	11.8155
FAM151A	1.44952	6.74169	-6.42545	8.72e-08	1.73e-06	7.66605
DMGDH	1.44559	6.86678	-7.35922	3.86e-09	1.31e-07	10.7381
XPNPEP2	1.44162	6.78919	-7.26115	5.34e-09	1.67e-07	10.4171
FOXQ1	1.44109	7.45826	-7.11689	8.63e-09	2.46e-07	9.94397
SLCO4C1	1.43604	6.78471	-7.79267	9.23e-10	4.08e-08	12.1494
UGT2A3	1.4355	6.17912	-9.09967	1.37e-11	1.4e-09	16.3016
ANKS1B	1.43297	5.78068	-7.28685	4.91e-09	1.57e-07	10.5013
CUBN	1.43071	8.00481	-6.05719	3e-07	5.02e-06	6.45171
VNN1	1.41648	5.55537	-9.50766	3.84e-12	4.73e-10	17.5586
AGXT2	1.41602	8.83647	-6.36507	1.07e-07	2.05e-06	7.4668
KLF6	1.41479	9.01657	-11.0382	3.86e-14	1.09e-11	22.0826
MRLN	1.41256	4.47866	-6.45344	7.94e-08	1.61e-06	7.7584
GATM	1.40383	10.3822	-6.81515	2.36e-08	5.79e-07	8.95137
CXCR2	1.40009	6.59092	-5.72464	9.13e-07	1.25e-05	5.35922
ERAP2	1.39717	6.57848	-4.96984	1.11e-05	0.000101824	2.91542
SLC17A1	1.39604	5.86344	-8.30553	1.73e-10	1.08e-08	13.7994
SLC47A1	1.39181	8.03098	-6.425	8.74e-08	1.74e-06	7.66456
NAT8	1.38831	8.91962	-5.79237	7.28e-07	1.04e-05	5.58122
AGMAT	1.38733	8.99287	-6.32247	1.23e-07	2.32e-06	7.32624
MGST1	1.38722	7.19761	-9.11276	1.32e-11	1.35e-09	16.3423
SERPINE1	1.37484	7.49063	-5.35452	3.13e-06	3.5e-05	4.15264
SMIM24	1.36912	9.10561	-6.45512	7.9e-08	1.61e-06	7.76395
GADD45B	1.36736	9.16406	-9.14928	1.17e-11	1.22e-09	16.4555
SLC22A8	1.36359	7.79959	-6.45094	8.01e-08	1.62e-06	7.75016
BHMT2	1.36347	8.11912	-8.18575	2.56e-10	1.49e-08	13.4163
MGAM	1.36326	7.22853	-6.71806	3.27e-08	7.58e-07	8.63134
FOSL1	1.36108	3.74877	-4.61164	3.56e-05	0.000268879	1.78551
GLYATL1	1.36087	7.45855	-6.3387	1.17e-07	2.23e-06	7.37979
SOWAHC	1.36018	8.03193	-9.75433	1.79e-12	2.46e-10	18.3086
FGB	1.35416	4.5155	-5.36922	2.98e-06	3.37e-05	4.2003
SLC25A18	1.35161	5.68935	-5.48981	2e-06	2.43e-05	4.59219
MRO	1.34602	5.37811	-7.78134	9.58e-10	4.21e-08	12.1127
BNC1	1.34268	3.6769	-6.3712	1.05e-07	2.02e-06	7.48704
HAO2	1.3396	6.78463	-5.5799	1.48e-06	1.89e-05	4.88591
ANKRD33B	1.33801	9.50155	-9.01366	1.8e-11	1.71e-09	16.034
SLC23A1	1.33674	5.8009	-9.49188	4.03e-12	4.91e-10	17.5104
HSPA1B	1.33245	10.2541	-5.7076	9.67e-07	1.32e-05	5.30342
FAM150B	1.32608	4.95698	-6.7159	3.3e-08	7.62e-07	8.62423
HRG	1.32414	6.04855	-7.09537	9.28e-09	2.61e-07	9.8733
BTG2	1.31532	8.18512	-10.8783	6.16e-14	1.46e-11	21.6247
SLC23A3	1.31182	7.18547	-5.12523	6.68e-06	6.63e-05	3.41264
SLC22A11	1.3025	5.94977	-7.9083	6.32e-10	3.03e-08	12.5235
MT1G	1.30191	10.5573	-5.06078	8.26e-06	7.94e-05	3.20596
SH3GL2	1.30166	5.10026	-8.78302	3.74e-11	3.08e-09	15.3123
SLC22A6	1.30071	6.70533	-7.02906	1.16e-08	3.14e-07	9.65541
SLC47A2	1.3005	6.74577	-6.58003	5.19e-08	1.12e-06	8.17608
CYP3A7	1.30005	4.95608	-7.01371	1.22e-08	3.26e-07	9.60494
FBP1	1.29126	8.5362	-7.38419	3.55e-09	1.22e-07	10.8198
CMBL	1.29019	6.20503	-9.51704	3.73e-12	4.67e-10	17.5873
S100A8	1.28809	8.49485	-4.14514	0.000156086	0.000905399	0.358253
LRP2	1.28615	8.66129	-8.69719	4.92e-11	3.76e-09	15.0422
MT1X	1.27714	7.64109	-7.65318	1.46e-09	5.89e-08	11.6967
CYP8B1	1.26828	5.68888	-7.96481	5.25e-10	2.65e-08	12.7059
AOC1	1.26426	8.20212	-5.10437	7.16e-06	7.05e-05	3.3457
IGFBP1	1.2606	6.28133	-3.35022	0.00168747	0.00657779	-1.90951
TMEM213	1.2572	5.98448	-4.59316	3.78e-05	0.000282964	1.72795
APOH	1.25011	5.71606	-5.60969	1.34e-06	1.73e-05	4.98318
BHMT	1.24948	9.89826	-5.69883	9.95e-07	1.35e-05	5.27471
TMEM252	1.24871	6.03319	-8.26076	2e-10	1.23e-08	13.6564
SDPR	1.24828	7.71649	-6.84675	2.13e-08	5.31e-07	9.05547
CDKN1A	1.24812	9.32112	-6.31966	1.24e-07	2.33e-06	7.31698
APOD	1.24681	10.068	-3.73575	0.000545645	0.00257143	-0.840022
GIPC2	1.24652	5.96682	-8.61678	6.36e-11	4.57e-09	14.7884
RNF212B	1.24493	6.58972	-5.02358	9.33e-06	8.82e-05	3.08694
GADD45G	1.23961	6.1632	-7.36306	3.81e-09	1.3e-07	10.7507
RASL11B	1.2272	10.4766	-10.933	5.25e-14	1.31e-11	21.7819
SERPINA1	1.22276	7.71757	-5.40587	2.64e-06	3.05e-05	4.31926
AGT	1.22029	6.34965	-6.24395	1.6e-07	2.91e-06	7.06726
S100A2	1.21824	7.56383	-4.01639	0.000232565	0.00126943	-0.0247389
PDE4B	1.21601	7.17286	-11.2033	2.4e-14	7.61e-12	22.5518
TINAG	1.21383	7.03369	-6.59204	4.99e-08	1.09e-06	8.21572
ARG1	1.2127	3.5009	-7.14282	7.92e-09	2.29e-07	10.0291
CRISPLD2	1.21264	7.64187	-4.98285	1.07e-05	9.84e-05	2.95689
RBP5	1.21141	7.6923	-7.45657	2.79e-09	9.95e-08	11.0563
RUNDC3B	1.21056	4.50993	-9.92629	1.06e-12	1.57e-10	18.8267
PLD6	1.20442	6.17251	-10.2638	3.81e-13	6.61e-11	19.8325
SULT1C2	1.20377	6.54125	-8.48358	9.76e-11	6.61e-09	14.3664
APOM	1.19433	7.65912	-7.73729	1.11e-09	4.74e-08	11.9699
CYR61	1.19091	8.9845	-7.22145	6.1e-09	1.86e-07	10.287
SHMT1	1.19033	6.84568	-8.89065	2.66e-11	2.36e-09	15.6499
HBEGF	1.18859	8.43122	-5.63662	1.23e-06	1.62e-05	5.0712
DUSP2	1.18816	5.95119	-7.35226	3.95e-09	1.33e-07	10.7154
ANK2	1.18187	7.21055	-8.36151	1.45e-10	9.22e-09	13.978
HSPA6	1.17791	5.95734	-5.16013	5.96e-06	6.05e-05	3.52485
PMAIP1	1.17329	4.46662	-6.71804	3.27e-08	7.58e-07	8.63128
C10orf10	1.17	7.8421	-6.63443	4.33e-08	9.63e-07	8.35555
DPEP1	1.16242	7.72781	-6.8096	2.41e-08	5.87e-07	8.93307
AKR1C1	1.16216	6.76023	-5.86	5.81e-07	8.66e-06	5.80321
AK4	1.15677	8.9812	-9.07917	1.46e-11	1.44e-09	16.2379
DDC	1.15408	7.48672	-9.0968	1.38e-11	1.4e-09	16.2927
SOCS3	1.15311	5.99631	-7.00321	1.26e-08	3.36e-07	9.57042
DAO	1.15252	6.45934	-6.25272	1.56e-07	2.83e-06	7.09616
KLF9	1.15033	7.49731	-10.8434	6.82e-14	1.6e-11	21.5242
WDR72	1.14514	6.21181	-9.31118	7.07e-12	8.12e-10	16.9558
PSAT1	1.12844	6.36187	-6.3733	1.04e-07	2.01e-06	7.49396
CLDN2	1.12784	7.17367	-5.35378	3.14e-06	3.51e-05	4.15023
NR1H4	1.12481	5.31598	-10.9297	5.3e-14	1.31e-11	21.7722
HGD	1.12451	6.98873	-8.07854	3.62e-10	2.02e-08	13.0721
SDC1	1.12179	7.24627	-7.79091	9.28e-10	4.09e-08	12.1437
RDH10	1.11931	6.87375	-10.7627	8.65e-14	1.97e-11	21.2914
ARG2	1.11923	7.57979	-9.26582	8.15e-12	9.05e-10	16.816
C2CD4A	1.1171	3.65563	-5.39268	2.76e-06	3.17e-05	4.27643
SLC4A4	1.1092	6.87347	-7.47977	2.59e-09	9.43e-08	11.132
PBLD	1.10326	7.35437	-7.93056	5.87e-10	2.85e-08	12.5954
ERP27	1.10021	8.04224	-4.40676	6.85e-05	0.000456777	1.15169
FOSL2	1.09847	6.70798	-9.19759	1.01e-11	1.07e-09	16.6052
CLDN8	1.09374	5.91726	-3.34825	0.00169701	0.00661069	-1.91481
PPARGC1A	1.09043	7.57896	-7.29638	4.75e-09	1.53e-07	10.5325
PPP1R15A	1.08921	7.48504	-7.73749	1.11e-09	4.74e-08	11.9705
SLC13A3	1.08506	7.30422	-7.38942	3.49e-09	1.2e-07	10.8369
SLC3A1	1.08484	10.2403	-6.78129	2.65e-08	6.36e-07	8.83977
G6PC	1.08385	5.67665	-7.74295	1.09e-09	4.69e-08	11.9882
METTL7B	1.07656	5.55258	-6.1619	2.11e-07	3.67e-06	6.79671
KCNJ15	1.07398	7.60864	-5.9719	3.99e-07	6.36e-06	6.17103
A1CF	1.07351	5.50167	-7.95198	5.48e-10	2.73e-08	12.6645
NAPSA	1.07299	6.64515	-8.42257	1.19e-10	7.88e-09	14.1725
ASS1	1.06756	10.4825	-7.9326	5.83e-10	2.84e-08	12.6019
SOX9	1.06647	5.84268	-5.7335	8.87e-07	1.23e-05	5.38823
TOX3	1.06163	4.84085	-5.45101	2.27e-06	2.7e-05	4.46595
KHK	1.06019	7.40888	-8.01506	4.46e-10	2.34e-08	12.8678
BAG3	1.05947	8.78396	-7.95675	5.39e-10	2.71e-08	12.6799
AKR1B10	1.05915	4.56911	-3.78906	0.000464901	0.0022521	-0.687353
FCGR3B	1.05872	7.722	-4.27839	0.000102845	0.00064015	0.759977
ALDH6A1	1.05857	8.99546	-8.97318	2.05e-11	1.9e-09	15.9078
ESRRG	1.05462	6.43593	-8.41678	1.21e-10	8e-09	14.1541
RBP4	1.04715	6.2079	-4.06174	0.000202191	0.00112622	0.109566
RGS1	1.04384	3.74933	-5.94928	4.31e-07	6.76e-06	6.09662
CTH	1.04154	5.30685	-10.6371	1.25e-13	2.72e-11	20.9274
PPP1R10	1.03689	7.44855	-13.3306	6.93e-17	7.81e-14	28.2681
ACADL	1.03658	4.86041	-8.19126	2.51e-10	1.48e-08	13.4339
IYD	1.03586	4.57598	-5.67335	1.08e-06	1.45e-05	5.19132
ITPRIP	1.03411	6.8746	-6.93331	1.59e-08	4.08e-07	9.34047
ZNF189	1.03278	8.58385	-8.02278	4.35e-10	2.3e-08	12.8927
IMPA2	1.03029	8.38341	-6.67793	3.74e-08	8.5e-07	8.49902
NUP58	1.02898	4.5744	-9.27275	7.97e-12	8.99e-10	16.8374
MYRIP	1.02886	6.34426	-5.90809	4.94e-07	7.55e-06	5.9612
TSC22D3	1.01762	10.6215	-8.84744	3.05e-11	2.61e-09	15.5145
FCAMR	1.01515	5.72309	-4.48398	5.36e-05	0.000373383	1.38939
SMIM3	1.01347	7.18333	-6.46466	7.65e-08	1.56e-06	7.79541
USH1C	1.0128	6.30808	-7.8069	8.81e-10	3.93e-08	12.1955
DUSP6	1.01265	8.44886	-7.9839	4.93e-10	2.54e-08	12.7674
ID4	1.0026	8.51365	-8.74767	4.19e-11	3.33e-09	15.2011
SUGCT	1.00243	6.1339	-5.79401	7.24e-07	1.03e-05	5.58662
ETNK2	1.00172	5.79507	-13.246	8.65e-17	9.18e-14	28.0521

## Sheet: IgAN down-regulated
gene	logFC	AveExpr	t	P.Value	adj.P.Val	B
LUM	-2.40223	6.45629	7.00387	1.26e-08	3.36e-07	9.57258
COL1A2	-2.39422	7.54377	12.8308	2.6e-16	2.04e-13	26.9795
HLA-DQA1	-2.16467	8.14232	3.14828	0.00298004	0.0104795	-2.44277
GATA3	-1.88637	8.0246	12.8342	2.58e-16	2.04e-13	26.9884
SOX17	-1.73882	6.64947	13.1506	1.11e-16	1.11e-13	27.8077
HTR2B	-1.73663	6.31702	6.1784	2e-07	3.5e-06	6.85111
ECM1	-1.73384	8.68207	9.54146	3.45e-12	4.41e-10	17.6619
COL1A1	-1.66998	5.20721	7.81447	8.59e-10	3.87e-08	12.22
TAC1	-1.65975	3.78831	6.13783	2.29e-07	3.96e-06	6.7174
C8orf4	-1.65763	10.0818	12.7422	3.3e-16	2.29e-13	26.7477
COL15A1	-1.65361	5.53501	7.66192	1.42e-09	5.76e-08	11.7251
C15orf48	-1.63649	4.18763	5.97907	3.9e-07	6.23e-06	6.1946
RRM2	-1.62887	4.5612	8.7646	3.97e-11	3.2e-09	15.2544
PCDH18	-1.60943	6.31597	17.3744	4.46e-21	2.68e-17	37.5698
APOC1	-1.56885	5.75756	8.64064	5.9e-11	4.32e-09	14.8638
CCL4	-1.50804	7.59784	3.8793	0.00035379	0.0018014	-0.426506
PTGS1	-1.48122	6.68136	10.9473	5.04e-14	1.31e-11	21.8228
CTHRC1	-1.47895	5.74252	7.27955	5.03e-09	1.59e-07	10.4774
COL6A3	-1.47676	6.07438	5.77516	7.71e-07	1.09e-05	5.52481
FN1	-1.45964	7.35292	10.4547	2.15e-13	4.09e-11	20.3947
NRARP	-1.42775	7.46928	8.81372	3.39e-11	2.86e-09	15.4087
TMEM200A	-1.42483	8.39137	7.68351	1.32e-09	5.45e-08	11.7953
CHODL	-1.41219	6.39276	4.33989	8.47e-05	0.000546187	0.947079
CRTAM	-1.40527	3.70864	9.22081	9.38e-12	1e-09	16.677
COL3A1	-1.38426	9.25885	8.49418	9.43e-11	6.47e-09	14.4
CSF1R	-1.375	6.95738	8.56374	7.54e-11	5.32e-09	14.6206
CX3CR1	-1.3599	7.38034	5.48042	2.06e-06	2.49e-05	4.56162
IGKC	-1.35517	7.60153	2.87589	0.00623983	0.0193447	-3.12868
FPR3	-1.3511	4.51774	12.6908	3.79e-16	2.41e-13	26.6127
C1QB	-1.34062	5.15365	5.40668	2.63e-06	3.05e-05	4.3219
TYROBP	-1.30315	7.49339	6.98849	1.32e-08	3.49e-07	9.52202
VSIG4	-1.30235	5.08665	6.19991	1.86e-07	3.31e-06	6.92202
HLX	-1.29666	7.43294	9.69302	2.16e-12	2.91e-10	18.1229
UCHL1	-1.28575	8.14519	6.62418	4.48e-08	9.9e-07	8.32175
C3AR1	-1.28154	7.06628	9.06567	1.53e-11	1.49e-09	16.1959
SNAI2	-1.27954	9.19727	10.727	9.61e-14	2.17e-11	21.1882
TWIST1	-1.27504	5.61242	8.70042	4.87e-11	3.74e-09	15.0523
SFRP2	-1.275	4.09382	7.18003	7e-09	2.07e-07	10.1512
CLEC5A	-1.2593	3.20666	8.34216	1.54e-10	9.71e-09	13.9164
LYZ	-1.25636	8.73853	5.25011	4.43e-06	4.71e-05	3.81485
CYBB	-1.25547	6.07717	6.29908	1.33e-07	2.47e-06	7.24908
MPEG1	-1.25103	6.99402	6.04874	3.09e-07	5.14e-06	6.42389
LPAR6	-1.24298	9.17337	8.70454	4.81e-11	3.71e-09	15.0653
TGFBI	-1.23452	7.58522	10.2143	4.42e-13	7.6e-11	19.6859
IFI30	-1.23363	8.88802	7.01952	1.19e-08	3.22e-07	9.62404
UBD	-1.22799	7.25545	4.88936	1.45e-05	0.000126614	2.65942
MECOM	-1.22191	8.84931	10.5416	1.66e-13	3.41e-11	20.649
COLEC12	-1.21855	5.04155	3.94482	0.000289702	0.00152457	-0.235276
TOP2A	-1.21645	3.54026	8.85566	2.97e-11	2.55e-09	15.5403
CCL8	-1.1996	4.29011	7.79616	9.12e-10	4.05e-08	12.1607
IGHM	-1.19313	4.87679	3.98062	0.000259598	0.00139131	-0.130165
IL10RA	-1.19114	6.31375	6.7868	2.6e-08	6.28e-07	8.85796
LYL1	-1.18242	6.70503	14.8602	1.46e-18	3.29e-15	32.0136
POSTN	-1.18208	10.628	5.86367	5.74e-07	8.58e-06	5.81525
APLNR	-1.17526	9.46104	5.57215	1.52e-06	1.93e-05	4.8606
CXCL11	-1.16232	4.4797	4.22381	0.000122074	0.000736941	0.594805
PLA2G7	-1.15856	3.99303	6.30973	1.29e-07	2.39e-06	7.28422
CD14	-1.15808	7.18624	8.76311	3.99e-11	3.2e-09	15.2497
SYT11	-1.15608	6.13807	10.1158	5.95e-13	9.77e-11	19.3935
GPR65	-1.15549	4.88767	9.16229	1.13e-11	1.18e-09	16.4959
AEBP1	-1.15537	9.01767	8.12579	3.11e-10	1.76e-08	13.2239
NDC80	-1.15167	5.73952	6.78782	2.59e-08	6.26e-07	8.86129
CXCL10	-1.1489	7.15984	3.64161	0.000722339	0.00323913	-1.10692
IDO1	-1.14347	6.56257	4.01152	0.000236075	0.00128626	-0.0391034
RTN1	-1.13879	5.21592	8.9182	2.44e-11	2.21e-09	15.7361
MN1	-1.13868	5.98532	8.24881	2.08e-10	1.26e-08	13.6182
MOXD1	-1.13675	5.32056	6.58237	5.15e-08	1.12e-06	8.18381
IL1B	-1.13063	6.45783	4.94039	1.23e-05	0.000110058	2.82161
C1QA	-1.1306	5.18896	6.21878	1.74e-07	3.14e-06	6.98424
JCHAIN	-1.11746	3.7651	2.80796	0.0074623	0.0223733	-3.2933
OLFML3	-1.11648	5.94046	7.18974	6.77e-09	2.02e-07	10.1831
SUCNR1	-1.11261	6.80984	4.93305	1.26e-05	0.000112227	2.79826
MMP2	-1.11123	6.16847	9.52476	3.64e-12	4.59e-10	17.6109
FXYD5	-1.11002	6.70152	11.4861	1.07e-14	3.84e-12	23.347
PLA2G4A	-1.1094	5.51799	7.13463	8.14e-09	2.35e-07	10.0022
COL21A1	-1.10767	5.50529	4.69977	2.68e-05	0.000212231	2.06114
SELE	-1.1071	5.53321	2.6323	0.0117257	0.0323195	-3.7062
CYSLTR1	-1.10241	5.92098	10.1196	5.89e-13	9.74e-11	19.4048
COL5A2	-1.10057	6.02941	10.1772	4.95e-13	8.26e-11	19.576
UCP2	-1.09839	6.7493	7.76975	9.95e-10	4.36e-08	12.0752
SRPX2	-1.09503	4.16229	10.7944	7.88e-14	1.82e-11	21.3829
GJA4	-1.09239	8.01921	6.83718	2.2e-08	5.44e-07	9.02395
OMD	-1.08748	4.14446	5.26259	4.25e-06	4.53e-05	3.85515
THBS2	-1.07865	5.97154	5.30453	3.7e-06	4.01e-05	3.99075
CDO1	-1.07515	5.88754	9.02338	1.75e-11	1.67e-09	16.0643
HBB	-1.07238	10.8223	3.95243	0.000283031	0.00149382	-0.212965
MS4A7	-1.0711	5.4935	5.81283	6.8e-07	9.81e-06	5.64834
EMP3	-1.06957	7.95041	12.6827	3.87e-16	2.41e-13	26.5912
HHEX	-1.06447	5.84084	6.83449	2.22e-08	5.48e-07	9.01507
CRIP1	-1.06	7.06358	7.89452	6.61e-10	3.11e-08	12.479
CD36	-1.05274	4.6591	5.46436	2.17e-06	2.6e-05	4.50938
CD44	-1.04964	6.52274	11.5484	8.93e-15	3.43e-12	23.5208
IGSF6	-1.04552	5.78898	4.51169	4.91e-05	0.000349132	1.47505
SYNPO2	-1.04153	7.80009	11.1374	2.9e-14	8.63e-12	22.3649
GUCY1A3	-1.04053	7.91106	11.9892	2.59e-15	1.2e-12	24.7345
SOX18	-1.03954	4.60442	7.73539	1.11e-09	4.76e-08	11.9637
HCLS1	-1.02921	7.22315	7.22683	5.99e-09	1.84e-07	10.3047
FNDC1	-1.02503	3.38677	8.87052	2.83e-11	2.47e-09	15.5869
CD34	-1.02403	8.56408	10.343	3.01e-13	5.39e-11	20.0664
NETO2	-1.02236	6.48105	11.3688	1.49e-14	5.07e-12	23.0184
IL33	-1.0176	3.34207	7.8958	6.58e-10	3.11e-08	12.4831
SGK223	-1.00525	5.88753	9.05532	1.58e-11	1.52e-09	16.1637
