# Supplementary material for: APOC1 exacerbates renal fibrosis through the activation of the NF-κB signaling pathway in IgAN
Source: Front Pharmacol. 2023 May 25;14:1181435. doi: 10.3389/fphar.2023.1181435 (PMC10248024; doi:10.3389/fphar.2023.1181435)
Supplement: Supplementary file 9 [file Table9.XLSX]

## Sheet: Ctrl
Number	Name	age	sex	ALB	TCR	ACR	Hb	Cr	Bun	eGFR	HDL	LDL	CHO	HAC1	FBG	BMI	TG	UA
715	李恩德	69	Male	42	0	0.01	153	96	8.3	69.21	1.09	3.04	5.11	6.9	7.34	22.19	1.71	355
712	杨平	33	Female	48.1	0	0	126	65	4.6	107.64	1.77	3.02	5.37	5.3	4.38	20.93	0.43	238
725	吕知辛	53	Male	46.3	0	0	160	84	4.6	91.02	1.11	2.56	4.2	7.5	7.85	19.99	1.37	427
714	王普洁	26	Female	50.7	0	0	135	59	4.5	127.11	1.61	1.98	3.93	4.9	4.53	21.74	0.57	255
734	彭福凯	35	Male		0	0	135	93	4.5	91.33	0.78	2.41	4.19	5.2	4.15	23.01	3.75	351
713	杜荣涛	47	Male	45.2	0	0	155	87	6	90.99	1.31	3.03	4.86	5.5	5.39	22.16	0.73	327
724	孙传宁	45	Male	48.4	0			94	4.6	84.04	1.65	2.94	5.13	5.6	4.82	23.43	0.46	417
722	石海玉	63	Female	45.9	0	0	139	66	4.8	85.59	1.23	2.3	4.09	6.2	4.94	18.65	1.45	228
723	李雪艳	43	Female	52.6	0	0	146	58	4.3	115.16	1.33	2.05	3.77	5.4	4.39	20.24	0.51	308
701	张玉杰	56	Male	46	0	0.01	152	88	4.6	84.24	1.2	3.43	5.24	6.1	4.59	22.57	1.49	276
705	耿春芳	40	Female	42	0	0	129	56	3.3	122.7	1.79	4.75	7.47	5.8	4.48	21.81	2.58	254

## Sheet: IgAN
Pathology No.	Name	sex	age	Hospital	Clinical Department	Specimens	Diagnosis	RBC	Hg	Urine protein	Urinary occult blood	Serum total protein	ALB(g/l)	Tg(mmol/L)	LDL	Bun	Scr	K	Ca	P
K22-136	刘业高	Male	49	Qilu Hospital	Department of Nephrology	Kidney puncture	IgA nephropathy	3.47	103	+	0.34	65.9	34	4.89	2.41	9.2	127	3.81	2.23	1.7
K22-210	李萍	Female	57	Qilu Hospital	Department of Nephrology	Kidney puncture	IgA nephropathy	4.95	148	+++	+++	58.9	35.1	3.36	2.22	4.54	231	4.34	2.11	0.88
K22-216	陈甜甜	Female	34	Qilu Hospital	Department of Nephrology	Kidney puncture	IgA nephropathy	4.13	115	+++	++	59.8	35.6	6.81	4.13	6.2	111	4.1	2.29	1.18
K22-238	时金玉	Female	18	Qilu Hospital	Department of Nephrology	Kidney puncture	IgA nephropathy	5.98	165	++++	++	49.7	18.3	13.7	4.01	3,71	66	3.7	2,01	2.19
K22-323	王麒	Male	16	Qilu Hospital	Department of Nephrology	Kidney puncture	IgA nephropathy	4.62	138	++	+++	73.9	43.4	7.08	4.07	6.93	135	3.78	2.6	1,75
K22-370	徐鹏	Male	48	Qilu Hospital	Department of Nephrology	Kidney puncture	IgA nephropathy	3.93	119	1+	3+	60.1	35.4	4.35	2.94	7.62	126	3.86	2.08	1.01
K22-375	冯艳丽	Female	37	Qilu Hospital	Department of Nephrology	Kidney puncture	IgA nephropathy	4.07	122	+	+++	74.5	46.2	4.85	2.7	5.63	126	4.29	2.35	1.12
K22-381	刘瑞宝	Male	46	Qilu Hospital	Department of Nephrology	Kidney puncture	IgA nephropathy	3.88	120	-	2+	39.3	17.5	8.08	2.9	4.9	80	3.24	1.98	1.14
K22-384	张健	Male	21	Qilu Hospital	Department of Nephrology	Kidney puncture	IgA nephropathy	4.43	139	+++	-	46.8	20	8.1	3.82	4.5	67	3.59	1.95	1.2
K22-389	胡本正	Male	19	Qilu Hospital	Department of Nephrology	Kidney puncture	IgA nephropathy	4.83	141	2+	2+	45.4	23.2	7.53	4.38	5.15	277	3.63	2.04	1.01
K22-402	张驰	Female	24	Qilu Hospital	Department of Nephrology	Kidney puncture	IgA nephropathy	4.52	124	2+	2+	71.6	44.4	3.47	2.05	4.28	148	3.72	2.38	0.82
K22-422	孙梓洋	Female	18	Qilu Hospital	Department of Nephrology	Kidney puncture	IgA nephropathy	4.62	138	2+	3+	59.7	33.3	7.08	4.07	6.93	56	3.78	2.6	1.75
