# Supplementary material for: APOC1 exacerbates renal fibrosis through the activation of the NF-κB signaling pathway in IgAN
Source: Front Pharmacol. 2023 May 25;14:1181435. doi: 10.3389/fphar.2023.1181435 (PMC10248024; doi:10.3389/fphar.2023.1181435)
Supplement: Supplementary file 10 [file DataSheet4.ZIP]

Archive with 11 entries (8 files):
- 3. IgAN patients IF,APOC1 in IgAN/
- 3. IgAN patients IF,APOC1 in IgAN/Ctrl/
- 3. IgAN patients IF,APOC1 in IgAN/Ctrl/DAPI.tif
- 3. IgAN patients IF,APOC1 in IgAN/Ctrl/Red.tif
- 3. IgAN patients IF,APOC1 in IgAN/Ctrl/green.tif
- 3. IgAN patients IF,APOC1 in IgAN/Ctrl/merge.tif
- 3. IgAN patients IF,APOC1 in IgAN/IgAN/
- 3. IgAN patients IF,APOC1 in IgAN/IgAN/DAPI.tif
- 3. IgAN patients IF,APOC1 in IgAN/IgAN/green.tif
- 3. IgAN patients IF,APOC1 in IgAN/IgAN/merge.tif
- 3. IgAN patients IF,APOC1 in IgAN/IgAN/red2.tif
