# Supplementary material for: APOC1 exacerbates renal fibrosis through the activation of the NF-κB signaling pathway in IgAN
Source: Front Pharmacol. 2023 May 25;14:1181435. doi: 10.3389/fphar.2023.1181435 (PMC10248024; doi:10.3389/fphar.2023.1181435)
Supplement: Supplementary file 11 [file DataSheet13.ZIP]

Archive with 11 entries (10 files):
- Fibrosis related protein WB(OE+EVP4593)/
- Fibrosis related protein WB(OE+EVP4593)/E-cadherin1-1.Tif
- Fibrosis related protein WB(OE+EVP4593)/E-cadherin1-2.Tif
- Fibrosis related protein WB(OE+EVP4593)/GAPDH1-1.Tif
- Fibrosis related protein WB(OE+EVP4593)/GAPDH1-2.Tif
- Fibrosis related protein WB(OE+EVP4593)/N-cadherin1-1.Tif
- Fibrosis related protein WB(OE+EVP4593)/N-cadherin1-2.Tif
- Fibrosis related protein WB(OE+EVP4593)/SMA1-1.Tif
- Fibrosis related protein WB(OE+EVP4593)/SMA1-2.Tif
- Fibrosis related protein WB(OE+EVP4593)/Vimentin1-1.Tif
- Fibrosis related protein WB(OE+EVP4593)/Vimentin1-2.Tif
