# Supplementary material for: APOC1 exacerbates renal fibrosis through the activation of the NF-κB signaling pathway in IgAN
Source: Front Pharmacol. 2023 May 25;14:1181435. doi: 10.3389/fphar.2023.1181435 (PMC10248024; doi:10.3389/fphar.2023.1181435)
Supplement: Supplementary file 12 [file Table5.XLS]

geneNames	GSM2462533	GSM2462534	GSM2462535	GSM2462536	GSM2462537	GSM2462538	GSM2462539	GSM2462540	GSM2462541	GSM2462542	GSM2462543	GSM2462544	GSM2462545	GSM2462546	GSM2462547	GSM2462548	GSM2462549	GSM2462550	GSM2462551	GSM2462552	GSM2462553	GSM2462554	GSM2462555	GSM2462556	GSM2462557	GSM2462558	GSM2462559	GSM2462560	GSM2462561	GSM2462562	GSM2462563	GSM2462564	GSM2462565	GSM2462566	GSM2462567	GSM2462568	GSM2462569	GSM2462570	GSM2462571	GSM2462572	GSM2462573	GSM2462574
ACE2	7.121317142	7.538231884	6.068323717	6.695162331	6.641778691	7.924903575	8.457507904	8.96214161	7.101598096	7.98643263	7.522931851	6.818860198	7.671442735	7.171454582	7.801884547	7.194991502	8.381795622	6.773904208	7.998342417	7.808118626	7.351159194	6.838735801	4.574405294	5.882566029	6.300660173	6.736720058	4.089669943	6.414328154	3.613243302	6.592535838	6.538203077	6.782007874	5.563633372	5.908740978	6.32949928	6.143612784	5.097125143	4.608307152	6.152060618	5.954660019	5.925626853	7.105981061
AFM	5.689269066	7.263993076	5.26215554	6.883603771	5.960249774	7.146557499	7.578247911	8.077103938	6.063805657	7.575564543	6.498972072	6.347340628	7.153846687	7.069244782	7.356501836	6.70281557	7.611502377	5.998533365	7.654938208	6.869375383	7.317638637	4.993618054	3.646185673	4.767182058	5.453738651	4.735225164	3.980942849	5.647909071	4.246375354	6.147190459	5.846127805	5.798442196	4.491227312	4.787489616	5.307942093	5.495641225	4.730645247	4.751609016	5.020945102	4.489562212	5.250509461	5.788891738
AGT	8.588860918	6.568864616	7.636463051	5.999207234	6.058471205	6.707705006	6.838308382	6.744739713	7.147558725	7.458733404	6.86694446	6.016435603	6.961044656	6.445933373	7.652209897	7.121675986	7.292558786	6.374947693	7.628147286	8.121434806	6.078235138	5.932417819	4.423228236	6.219471886	6.341783838	5.467417944	5.121898949	5.566624661	5.595331553	5.719397151	5.785394065	6.743047536	5.621056387	5.740538568	5.754174037	5.936589863	6.617626631	5.330583373	6.190204951	5.461484867	4.594669382	6.190204951
ALB	5.002047737	7.208760015	4.660203812	6.075568283	4.793874486	6.483055517	5.741742135	7.22329597	5.996003975	6.002225185	5.957058671	5.996003975	5.560429155	7.453007038	5.207150859	5.182536414	6.576801106	4.810875533	7.507192414	5.44001616	6.77099962	4.784014859	3.649963715	4.166426788	3.779417497	3.72368602	3.481769151	3.955149375	3.159273216	3.529794958	4.781522362	5.474474126	3.718958088	4.439012126	4.208061841	4.211705054	3.776986886	2.521596301	4.548786837	4.592714931	4.75991002	4.084077579
APOC1	6.015689884	4.690259298	5.002690657	5.309130897	4.379563814	4.679600416	4.886552553	4.849402265	5.110493777	5.404006773	5.110493777	4.827886579	4.43750113	5.31925603	5.377125327	5.354637171	4.720818979	5.331304384	5.095611724	5.260701353	4.616472648	4.006022548	5.989690251	8.19259152	6.644139891	6.105369898	5.604792358	5.50024286	7.807872058	7.257163094	6.305557976	6.858766945	6.22014691	6.780336651	6.232288559	5.700974718	7.968522832	6.307429125	6.740218496	6.365003065	6.703750914	6.508196906
APOD	11.37315161	11.08319591	11.86052288	11.01183569	11.56305706	7.398154426	9.55202836	11.37418928	8.252584282	12.21851506	10.67639579	10.83368903	11.20233373	11.87820278	10.8437835	11.05925001	11.41731227	9.315854614	11.40970484	10.45568061	9.93294616	10.31464092	8.639684128	9.930348957	6.949277013	9.039663543	11.23476518	8.452199424	10.05514538	9.652585542	9.129559526	9.119492424	9.464337639	10.54398766	9.581458477	9.628726343	10.70483796	9.341302068	9.688939759	9.512426492	10.25106123	7.001878407
APOH	5.544089069	6.50486664	5.12472224	5.770997191	5.90420506	6.524854575	7.811234825	6.957852986	6.236287306	5.822091735	7.426914283	5.482774597	6.287171668	5.87643122	7.67598324	6.959454593	6.972920978	5.873279463	6.636460499	4.677522159	5.911922038	6.513841959	4.124236538	4.91904846	4.350894975	4.844167518	3.99656626	5.910393196	4.663857509	5.881600481	5.466132181	4.814419454	6.289553391	5.036453031	5.430748644	5.427115928	4.598082219	4.494405923	6.477314449	4.984445496	5.242879606	4.692422014
APOM	8.091853109	8.483039794	7.604439225	7.731664522	7.4766094	8.554810298	8.839461072	9.022667279	7.735043353	9.238976798	8.016028169	7.963990199	8.100368891	7.929137319	8.535619904	8.518565281	8.897721959	7.912047877	8.564755697	7.955632081	8.608831633	7.443432954	5.970872943	7.09809451	7.399299726	7.07937002	6.114116797	7.459366924	6.747468287	7.519322505	6.985801229	7.99807271	6.832942949	6.696258658	7.360091461	7.063510508	6.627935467	6.330388238	7.528447868	7.048222863	7.048222863	7.80053787
AZGP1	7.828818546	7.858627381	6.716390501	7.126631315	7.212033977	8.641965022	8.968228893	9.222738528	7.778311811	8.902114561	7.483183073	6.971245949	8.554443498	8.287909655	8.225415773	7.967454419	9.000197125	8.030258955	8.34371963	8.420200151	7.479956929	6.490509855	4.539679964	6.497452052	6.463071658	6.864926204	4.336727491	6.152033656	5.254812775	7.015381662	6.939805236	7.434416899	6.219742987	6.292758596	6.199832856	6.133246833	6.645113951	5.394743884	5.986178491	7.130535789	5.867785885	6.613984008
C1QA	5.89871829	5.177301216	4.712359837	4.386100559	3.961265035	4.322884151	4.055932673	4.488600797	4.614320509	5.253393541	4.614320509	4.016647556	4.614320509	4.192769515	4.27000544	4.523589739	4.786780919	5.025088833	3.863697348	5.023994781	5.062353331	5.073972526	5.121614557	7.379304335	5.667288975	5.48542784	6.995383395	5.073215955	5.2190278	5.567020242	5.198271652	5.663852202	5.828940864	6.657917374	5.25526403	5.31099913	7.270571782	5.432005447	5.657690702	5.685011706	5.657690702	5.657690702
C1QB	5.523855091	4.886378244	5.915069575	4.03052248	3.980747261	4.113683473	3.629031759	3.917287809	4.519844872	5.400944235	4.028896448	4.004950372	4.519844872	4.075347946	4.10115114	4.368924064	4.884551973	5.14023362	3.727687554	5.224941405	4.458467628	4.487244436	4.904410992	7.595306976	5.639878453	5.492693329	7.064435815	4.907552597	5.286986387	6.241164992	4.634722674	6.650324205	5.572421573	7.414520022	4.66250518	5.428816702	7.97428764	5.091143878	5.311862159	6.30972935	5.294723867	5.650045774
CCL4	7.743946964	6.189067364	7.420277208	5.805670316	10.17937615	4.972532577	5.724312649	7.343604866	6.2694937	8.82371717	5.671967964	6.429461366	7.371683651	6.18206045	6.292804625	6.456789297	6.406044492	7.350009603	5.638661415	8.028474213	5.552680807	9.563346232	6.961135316	10.04015744	10.66385777	8.055052452	7.214253117	9.990482717	8.434557814	8.757450213	8.417918324	7.6093062	9.712949806	6.371388206	6.894459611	8.803917621	6.773297452	7.070287489	10.21708618	8.480346573	8.176015861	8.898027088
CCL8	3.881317293	4.120724942	3.538775358	4.187592279	3.003564759	3.161332932	3.715756541	3.937149752	4.369539865	3.465495482	3.344213397	3.635231987	3.635231987	3.193300568	3.343888165	4.227991116	3.393356983	3.72998481	3.458195686	4.07016021	4.057743543	4.058935003	4.480218935	5.278801261	5.677262851	4.586228388	3.804761858	6.615535003	4.489218744	5.30167398	5.121275849	5.526228499	4.375113555	4.389030425	4.351906185	5.090654566	5.574644372	4.634964521	4.91505434	4.719584492	5.099520678	4.617507214
CD14	7.068947259	7.16839487	7.488652756	6.657728103	5.914182133	5.861699751	6.472305527	6.351841829	6.284570798	6.659752999	6.34257294	6.234605495	7.573796896	5.858955456	6.903329745	7.21826387	6.709188639	6.339016937	6.565644921	6.8379448	6.95644343	6.256980698	7.160361792	8.515902726	7.434037059	7.736862942	8.094128952	7.968743937	7.483416122	8.129916128	7.626446758	7.789264435	7.66645566	7.938364935	7.695779383	6.919707578	8.187733683	7.382476308	8.480152196	7.817888199	7.912654113	7.817888199
CRISPLD2	7.649171505	7.927924834	8.45674181	9.710610914	9.355168361	8.475902482	6.730522593	7.456101895	7.977757143	7.012114658	8.107885795	8.955006357	9.055966392	7.41553292	7.723395824	8.122662356	9.374778989	8.574451015	7.97313864	7.047245516	8.87019244	9.136957145	6.084809453	6.665444101	6.097310928	6.808851611	8.963428702	7.49551684	6.420034456	7.161734884	6.685044728	7.421451782	6.505292157	8.062278446	6.562876954	6.050183468	8.398202656	6.673131957	7.765497178	6.800286435	6.53379568	6.934098902
CXCL10	7.457686505	6.96028025	6.360436341	7.4753679	6.836527434	5.54350259	6.520363965	5.708426451	6.568048829	6.072337989	5.07761414	7.415866903	7.813383432	5.379405732	7.631848897	6.75487854	6.469617043	8.062369	4.998596874	6.464561066	7.820135713	5.988374026	6.166472763	7.538556615	9.075879171	8.377755769	6.30326236	9.232959295	8.794914127	7.219996056	8.815919371	7.671230818	8.157691772	5.207487951	8.090515349	8.145845792	6.048738092	6.102912253	8.396298774	8.912591917	8.545246491	8.34323848
CXCL11	3.915588106	4.367871892	3.61548928	3.948689749	3.853802925	3.974564436	4.379424404	3.002301462	3.070801254	3.597297737	3.27306775	4.148761596	5.231298508	1.820741578	4.899046666	3.236573973	3.572922788	5.430886178	2.811580621	3.563225809	4.906844688	5.123487378	3.078676302	5.652174875	6.603960218	5.938804153	4.703645213	6.10134395	4.793559434	4.245036807	6.059971792	4.415932943	5.727891765	3.83990913	5.034030028	4.66884281	4.14101905	3.877495544	6.075112243	6.441082556	5.451027199	5.413470161
CXCL2	9.542500864	7.647019313	9.687726961	8.783752893	9.120784569	6.54756603	6.33571626	6.377105015	7.920275449	6.458130088	9.171414473	7.060335492	9.344929752	7.274902603	7.281531118	8.897186377	7.115349497	7.282278527	7.975473809	9.954009547	7.57581338	9.036081065	3.986587832	8.4300177	6.00676576	5.106223002	2.909516832	5.336403581	5.185483738	4.770799595	4.833362242	4.726123708	5.124106456	3.520907208	4.550126161	5.493984357	4.633316974	4.571981047	6.500973972	5.057492917	4.19091582	4.70180373
ERAP2	7.512815511	7.941888655	7.791255253	7.89219854	7.99516588	5.473728224	7.871804052	5.352064458	6.86375438	7.154495129	7.310853986	7.376129053	7.505787983	7.591952567	6.759541341	6.759614791	6.889733305	7.527236649	7.476261173	6.942359652	7.750120962	7.672414707	4.064552537	7.084972934	7.099279531	3.497282398	6.787874553	6.800208746	4.738523885	4.227880921	4.993130976	7.181805164	4.908218849	7.167378225	7.411399899	5.782296784	5.400548019	5.910084586	5.910084586	6.299451876	5.904215051	5.910084586
ESM1	9.658225923	8.409518313	9.849782211	10.07354845	11.0010516	10.50211524	9.007910991	8.645247511	8.838259721	10.72198648	10.47522588	8.989525298	9.144284461	10.11965029	8.371440414	10.57763839	9.62724522	10.66560544	9.566975888	8.905878586	9.054207454	10.42119708	7.74900459	8.158230578	6.596865121	7.356586189	6.731104633	7.686024471	7.230401383	7.720021271	8.002121264	7.139272634	7.207375022	8.805081672	7.556984241	6.981205305	8.566938332	7.827471219	7.774653786	7.411761759	7.431882602	7.059700315
FCGR3B	8.985523236	9.474928251	8.960596715	8.190453764	8.740145723	7.131794492	6.946130819	7.309006995	8.28341056	7.965622533	7.544647566	7.855000728	9.428073588	8.442493994	9.486853183	8.000456491	9.316278036	7.122922628	8.382147578	7.963607006	7.630440038	8.180033159	6.61555862	8.19083232	6.857416405	6.695339938	5.675905988	7.58264575	6.570182525	6.446527698	7.658231377	7.866248307	6.325812328	8.763039894	7.68359665	6.873311926	8.643363612	7.454403562	7.463813097	5.694572862	7.686318401	6.682486958
FGB	6.524477921	4.721382092	5.479134396	6.30504645	5.534452745	4.45415114	4.254360957	4.619647054	4.915664923	4.752945742	4.988825441	4.988825441	6.47222301	4.04694166	5.052416065	4.693919971	4.521558153	3.841218261	4.779499993	6.247535026	6.16703133	5.989501393	4.28169806	4.642641353	4.312348696	4.166805893	4.42291937	4.667512965	3.438831097	3.532120835	2.534838771	5.613252399	3.310593621	2.916429163	2.363043263	3.052463908	3.770633139	3.563577326	3.641326005	3.063355873	3.563577326	5.559355382
FN1	7.476499745	6.689501277	6.495144611	6.826357151	7.014757507	6.195019639	6.21742569	6.264238842	6.306802502	6.669481468	6.669481468	6.809618818	6.788452027	6.106790693	6.448732409	7.281020221	6.572350257	7.176745518	5.793548362	6.801281133	6.583804847	7.060952793	7.635740076	8.271998622	8.18317073	7.79324853	8.608800494	8.625419663	9.066891726	7.70747918	7.659724679	7.998813562	7.276308908	8.256940847	8.322842384	6.987387355	8.900185284	8.11754671	8.011766879	8.109540415	8.514255483	8.122100482
GDF15	7.446151954	6.450073384	6.523195228	7.211979025	7.466903055	6.357936062	5.286583011	7.074832937	7.042643562	7.263799517	6.583802551	5.898492721	6.824292531	5.666296917	6.176626606	7.992782235	7.131081902	6.369854296	7.457679756	6.20551206	6.450822001	7.055821874	4.6086303	5.439860571	4.530352403	4.455660501	4.23346107	5.259840851	4.930761491	4.542776759	4.987235267	5.561535986	5.00124103	4.926186148	4.666721297	5.237314715	5.279078878	4.283545618	4.846612285	5.252754374	4.362683406	4.846612285
HBEGF	8.79722691	8.242132242	9.046933419	10.05254876	9.520809995	8.736661938	7.632225604	10.10752165	9.45797606	8.935568845	7.577851395	9.246945707	9.85228892	7.637201818	9.62897897	10.12155113	7.866896959	8.485115264	8.417203649	8.666072743	10.24467736	10.03530266	7.757896347	8.940763487	8.197219281	8.358741824	7.466532257	7.934715107	8.257692249	7.320640475	7.627941234	7.434665364	6.986675954	7.45261312	7.702862428	7.105434873	7.834669104	7.71923034	8.315757341	7.737158097	7.886687065	8.044101539
HRG	5.690091044	7.062183656	5.247552302	6.099480412	6.600540603	7.087367858	7.467993495	7.844864586	6.457289113	6.457289113	6.457289113	6.457289113	7.379953076	6.72068012	6.936130993	6.396906485	6.981864027	6.17339646	8.106547398	6.183892729	6.765613035	6.249682382	4.559938327	5.261848884	5.856848409	4.865956963	4.748825803	5.621364453	4.554758697	5.935039109	6.202711197	6.885087363	5.009166516	4.967587482	5.139251198	5.405846253	5.026690798	5.405846253	5.343140105	6.12125428	5.175071949	5.405846253
IGFBP1	5.861003862	4.789534617	7.257956774	9.301149557	8.147900391	7.67286963	4.534809807	7.410530199	7.999258566	5.824966683	5.873143108	5.893200771	8.762749508	5.170977843	6.20414763	9.859673366	6.707696154	7.002592716	5.496959472	5.332234691	8.575031618	7.780185701	3.755079726	7.225281687	7.284480408	6.309807922	4.699970311	5.164447195	6.483563714	4.454517299	5.706536612	5.170858398	5.254130342	4.703985531	6.883240541	5.229711941	6.291356396	5.26157365	6.452135727	5.229711941	5.737705686	5.438421214
IL1B	7.178230439	6.269198822	6.989865594	5.454879297	5.115970916	5.31940464	5.445063791	5.391646646	6.168274009	6.958756494	5.507938295	5.511581082	5.288266453	5.958267928	6.170695864	5.919792575	5.904476928	5.743825949	5.490079182	7.591916284	4.982256883	5.389031691	5.913564204	8.909766623	7.652521366	7.080959251	5.422258401	7.435395405	6.944194621	7.539522553	7.777357428	6.575381338	7.412564985	5.974473933	6.994172578	7.828300405	6.124358038	7.052679407	8.062664867	6.769226897	6.65997823	6.996733836
IL33	2.973079414	3.086318749	3.132585247	2.493203004	2.679331417	2.464469093	2.973079414	3.022486803	2.987980685	2.519595646	2.756338696	2.714230911	3.26393047	2.241754379	3.078656345	2.562016079	2.551038816	2.360351798	2.962934832	3.203766153	3.954794173	2.769113288	3.991262492	3.601344963	4.820653428	3.633474661	5.138506705	3.45017396	3.299000333	3.778996958	3.687911001	4.338901124	3.403903371	3.643699049	3.719545742	3.804441295	3.564947032	3.804441295	4.483080175	3.804441295	3.964851238	3.804441295
JCHAIN	4.633213944	2.493953731	1.739740241	4.768306808	2.492796846	4.687043505	2.385573636	2.570274146	5.580560397	2.569373489	2.237975609	2.526423861	3.057916936	2.43852908	2.464826631	2.840046757	4.630250774	2.736455853	2.156229339	4.96723935	4.441808533	2.413200268	2.536553117	6.449469784	3.261925627	4.751505596	7.784855932	2.979944626	3.627769872	3.940778321	5.22060501	5.377650868	2.959868024	5.01629234	2.532551895	3.65783876	4.372478876	3.476879362	4.455818854	3.749646813	3.557414521	7.603574237
LYZ	8.920805634	10.00003015	8.376579888	7.591842663	7.388540004	7.510933455	7.096185009	8.25184289	8.873087179	8.576282351	7.294453786	7.023594744	8.941774411	9.088172298	9.932803363	8.198137899	6.967313245	8.097989941	7.286781138	9.050989095	7.81429934	7.104614159	7.554464547	9.824068746	9.307651742	9.922864725	9.032557207	9.825343618	9.414968897	10.05034306	10.12272775	8.742493759	9.341179623	9.952864781	8.703924144	8.536079013	9.612402347	9.499946374	9.582879262	9.579374184	8.884706801	10.09283977
PLA2G7	4.061127621	3.5686269	3.519005861	3.389841137	3.330477406	3.291384274	3.305924113	3.055388128	3.431630059	3.127564917	4.231735825	2.939377416	3.416596319	3.063739332	3.475876696	3.681850465	3.159931883	3.3343367	3.306540366	5.011046874	3.228421907	2.653974873	3.413978865	6.715954454	4.6592497	4.886660058	3.862241547	4.506017968	5.059328881	4.540830169	4.878725648	3.694592531	4.697457757	5.242454871	3.802918002	3.799019183	5.492024858	4.444705598	5.259047326	4.570005298	4.444705598	4.397856011
PLG	8.27417851	9.021989058	7.067348594	8.220386629	8.038137503	9.262549176	9.982466369	9.317452636	8.542602966	9.071244755	9.146646891	8.282562297	8.137358427	7.507838847	9.179044781	8.406653695	9.784721125	8.563128763	9.697812419	8.81681199	8.267318805	7.803748371	5.659800863	7.162993537	7.424504996	8.018674867	5.593639582	7.248114173	5.848773766	7.723488501	7.988779683	8.287526241	7.206038568	6.620562284	7.298642352	7.109096403	7.084602509	6.164654349	7.109096403	7.435599156	7.034408981	7.951344602
RBP4	6.070946526	6.666482986	5.676855734	7.234358869	7.949252504	7.657635117	4.932770332	7.309660939	6.67693888	6.507597723	5.894170296	7.595300116	6.77010664	6.055629203	6.561817468	6.039726409	8.438448916	6.883754009	6.832429271	6.613817095	7.236549579	5.963765524	4.964385879	6.245389713	6.225673885	6.579664251	4.763837781	4.485141084	5.201396526	4.720907908	5.552946454	7.257708027	7.022313215	5.566392615	4.975989613	5.003720582	5.290559214	5.346979653	5.425191684	4.726731138	7.31447078	6.935315548
S100A12	6.790088259	6.242253803	7.908108794	6.685156817	6.619664105	5.122798776	5.073057348	4.854493187	5.670849624	5.889333549	5.482628395	5.260679483	8.350826317	5.945323069	6.479300568	7.551236817	5.53479001	4.244286402	7.208523695	5.887332194	6.254855794	6.59402549	4.136513557	6.543777846	4.111973523	4.488947363	3.691639061	4.892114306	3.558638442	4.670171046	4.871813636	3.144239645	4.845306708	7.2350841	4.437539275	4.321201554	7.119761028	4.01955268	5.714894728	3.800481609	3.862786008	4.154555536
S100A8	10.20271928	9.957809031	10.54539126	9.701821467	9.325697475	7.946628154	7.19033868	8.026612249	9.477254892	10.17249715	7.937863514	7.660819622	10.25802057	9.45990264	9.734510179	9.643443716	9.134637425	7.315658684	9.641336022	9.383462723	8.631757327	9.425811977	7.49515267	9.222999493	7.424739649	7.558130893	5.695597845	9.137267772	7.688706437	7.888496048	7.489109605	7.387883684	6.982105647	10.23769384	7.258593557	7.310250235	9.967364226	7.491559253	8.317455501	6.804853787	7.432848374	7.647366251
SDC1	8.385310268	7.579237896	7.415591619	7.008011467	7.538796437	7.940781525	8.110983009	8.228800409	7.588526592	7.562615363	8.385366878	7.030417003	8.235404246	7.591111663	8.293948087	7.482980451	8.156116085	7.676839242	8.043028754	8.085137217	7.916084775	7.017552225	5.36465301	6.82320162	6.827288411	7.054109647	6.302238589	6.903421833	6.330026841	7.307407674	6.944255796	7.470321321	6.097720746	6.2740193	6.714269167	6.94031453	7.110772286	5.693085412	6.771444639	6.898541002	6.57493489	6.775068145
SERPINA1	10.13858989	8.085319079	9.470959457	8.040017294	7.427723724	7.579536602	7.947801613	8.011485986	8.327056847	8.544732562	8.271654582	7.173101139	9.340118435	7.970458427	8.755916924	8.489056307	7.798633989	6.948310469	7.532336839	10.42012715	8.595227098	7.925450316	6.561162199	7.486451267	7.225633475	7.241813566	7.441592441	8.605939132	6.449539465	7.579860109	7.016307001	6.923001857	6.940712344	6.321377989	6.361784518	6.902772079	6.612751313	6.338433933	7.709288896	7.061373541	7.189677201	7.546193645
SERPINE1	8.481010269	6.572456219	8.935226179	9.012856398	9.059390125	8.17858171	6.557974674	8.416877958	7.909732766	8.64507748	7.182942968	7.335691266	9.688350197	7.806155726	7.241893244	9.328851284	7.931221703	7.601297934	6.993535831	8.650611653	8.633671232	9.33087335	5.329149185	7.995715027	6.695082499	7.357886101	6.930203812	8.183119588	7.482190015	5.888090748	5.688500075	6.238365751	6.501605228	7.288781891	6.332098807	6.052666269	7.963584792	6.150112137	6.719340634	6.696492288	7.506376499	6.397249468
SRPX2	3.680341983	3.657349776	4.189182596	3.341912532	3.657349776	3.566047415	3.344671369	3.552489893	3.55152686	3.55152686	3.55152686	3.55152686	3.905780932	3.096070125	3.312433981	3.696298256	3.88921118	3.397146987	3.347983146	3.808661668	4.010400839	4.158800143	4.355256783	5.009589819	4.519978104	4.500800445	5.431501828	5.646189374	4.511035964	4.330220301	4.455043795	4.958899398	4.5407372	4.488978905	4.929251926	4.738900435	5.360981308	4.692646633	4.692646633	5.225188698	4.170380461	4.428027235
TAC1	3.506808462	2.527428249	3.82990796	3.387334428	1.9016233	1.690141494	4.36988782	2.150156674	4.836807888	1.891095441	3.451541585	2.433384393	1.841478324	2.079646673	1.797471255	2.307734822	1.87640956	1.996854596	4.646468412	3.886260291	3.895682352	4.195891701	3.753367461	6.209587576	5.888436629	5.791147488	5.715287463	3.381792935	4.108239907	5.324922815	4.173834033	4.088106569	3.994838017	4.001350103	4.063472658	4.761416255	4.645963624	4.761416255	4.350607626	4.728832736	4.573564293	5.151858293
TGFBI	7.520210377	7.805444076	6.879164328	6.630421698	6.98618907	6.437666437	6.48940036	7.166645932	7.423968042	7.048942656	6.410371333	7.185910934	6.859812609	6.502026298	6.948993125	7.220309734	7.346433357	6.375306238	6.888830331	7.239067537	7.302064654	7.191342999	7.744071403	8.94025751	7.642520551	8.500091339	8.826373168	8.369973567	7.954760685	8.401776513	8.216026126	8.509063978	7.901076972	8.131229062	7.673370558	7.67419052	8.850201511	7.930889708	8.519018802	7.898687998	8.334066237	8.351777682
