# Supplementary material for: APOC1 exacerbates renal fibrosis through the activation of the NF-κB signaling pathway in IgAN
Source: Front Pharmacol. 2023 May 25;14:1181435. doi: 10.3389/fphar.2023.1181435 (PMC10248024; doi:10.3389/fphar.2023.1181435)
Supplement: Supplementary file 13 [file DataSheet1.ZIP]

Archive with 8 entries (7 files):
- R code/1.DEG and Heatmap R code.r
- R code/2.GO R code.R
- R code/3.KEGG code.R
- R code/4.Lasso R code.R
- R code/5.SVM-REF R code.r
- R code/6.3dPCA.R
- R code/7.Deviation.R
- R code/
