# Supplementary material for: APOC1 exacerbates renal fibrosis through the activation of the NF-κB signaling pathway in IgAN
Source: Front Pharmacol. 2023 May 25;14:1181435. doi: 10.3389/fphar.2023.1181435 (PMC10248024; doi:10.3389/fphar.2023.1181435)
Supplement: Supplementary file 13 [file DataSheet1.ZIP › R code/1.DEG and Heatmap R code.r]

library(limma)
library("impute")
#读取数据
geo_data<-read.table("data.txt",sep="\t",header=T)
#将数据变成矩阵
geo_data<-as.matrix(geo_data)
#第一行最为行名
rownames(geo_data)=geo_data[,1]
#第2列以后的数据作为分析数据，因为第一列为基因名字
geo_exp<-geo_data[,2:ncol(geo_data)]
#对矩阵行名和列名进行命名
dimnames<-list(rownames(geo_exp),colnames(geo_exp))
#将矩阵变成数值
geo_exp<-matrix(as.numeric(as.matrix(geo_exp)),nrow=nrow(geo_exp),dimnames=dimnames)


#补全缺失数据
mat=impute.knn(geo_exp)
geo_data=mat$data
geo_data=avereps(geo_data)     
#对数据进行矫正，归一化
pdf(file="raw_box.pdf")
boxplot(geo_data,col = "green",xaxt = "n",outline = F)
dev.off()
#用函数normalizeBetweenArrays进行校正
geo_data=normalizeBetweenArrays(as.matrix(geo_data))
geo_data=geo_data[rowMeans(geo_data)>0,]

#画出校正后的图
pdf(file="jiaozhenghou_box.pdf")
boxplot(geo_data,col = "red",xaxt = "n",outline = F)
dev.off()
#首先要检查数据是否取了log2，数据小于20认为取log2,，没有的化进行数据log2的转化
#geo_data=log2(geo_data)    

#进行分组，修改的第1处地方，sham和treat，数据和group对应起来
class <- c(rep("CTRL",22),rep("IgAN",20))    
#构建矩阵
design <- model.matrix(~0+factor(class))
#修改的第2处，和修改1对应起来
colnames(design) <- c("CTRL","IgAN")
#线性模型拟合
fit <- lmFit(geo_data,design)
#修改的第3处，和上面对应，treat在前，sham在后
cont.matrix<-makeContrasts(IgAN-CTRL,levels=design)
#构建对比模型，比较两个实验条件下的表达数据
fit1 <- contrasts.fit(fit, cont.matrix)
#贝叶斯检验
fit1 <- eBayes(fit1)


#保存所有基因的表达数据和统计量
allgene<-topTable(fit1,adjust='fdr',number=100000)
write.table(allgene,"allgene.xls",sep="\t",quote=F)
normaldata<-allgene[order(allgene$logFC),]
normaldata1<-rbind(Gene=colnames(normaldata),normaldata)
write.table(normaldata,"normaldata.txt",sep="\t",quote=F,col.names=F)


#保存差异基因,logFC≥1，P.val＜0.05，差异基因较大，logFC≥2，如果更改，下面代码也需要更改
diffgene <- allgene[with(allgene, (abs(logFC)>=1 & adj.P.Val < 0.05 )), ]
write.table(diffgene,"diffgene.xls",sep="\t",quote=F)
#保存上调差异基因
Upgene <- allgene[with(allgene, (logFC>=1 & adj.P.Val < 0.05 )), ]
write.table(Upgene,"upgene.xls",sep="\t",quote=F)
#保存下调差异基因
Downgene <- allgene[with(allgene, (logFC<=(-1) & adj.P.Val < 0.05 )), ]
write.table(Downgene,"down.xls",sep="\t",quote=F)

#将差异基因的校正后的表达值保存起来
diffexp=geo_data[rownames(diffgene),]
diffexp1=rbind(id=colnames(diffexp),diffexp)
write.table(diffexp1,"diffexp.txt",sep="\t",quote=F,col.names=F)


#第4处修改，将allgene.xls中的复制出来，该为vol.txt
#改为自己的文件，画火山图，
inputfile_vol="vol.txt"
#读取数据，变成数据框
mydata<-read.table(inputfile_vol,header=T,row.names=1,check.names=F)
#下调，上调，无差异基因进行筛选
down <- mydata[mydata$logFC <= -1 & mydata$adj.P.Val<0.05,] 
up <- mydata[mydata$logFC >= 1 & mydata$adj.P.Val<0.05,]
no <- mydata[(mydata$logFC > -1 & mydata$logFC <1),]
#越小的adj.P value变得越大，
down<- transform(down,adj.P.Val=-log10(down$adj.P.Val))
up<- transform(up,adj.P.Val=-log10(up$adj.P.Val))
no<- transform(no,adj.P.Val=-log10(no$adj.P.Val))
pdf("vol1.pdf")
xm=max(abs(mydata$logFC))
ym=max(-log10(mydata$adj.P.Val))
plot(no$logFC,no$adj.P.Val,xlim = c(-xm,xm),ylim=c(0,ym),col="black",pch=16,cex=0.9,main = "Volcano",xlab = "logFC",ylab="-log10(adj.P.Val)")
points(up$logFC,up$adj.P.Val,col="red",pch=16,cex=0.9)
points(down$logFC,down$adj.P.Val,col="blue",pch=16,cex=0.9)
#中间的线，lwd为线的宽度
abline(v=0,lwd=2)
dev.off()

#画热图
inputheatmap="diffexp.txt"
library(pheatmap)
data<-read.table(inputheatmap,sep="\t",header=T,row.names=1,check.names=F)
#选择所有的差异基因画热
#data<-data[1:nrow(data),]   
#选择前20个基因
data<-data[1:20,]    
pdf("heatmap4.pdf")
annotation=read.table("group.txt",sep="\t",header=T,row.names=1)
#fontsize_row，进行字体修改,display_numbers显示表达值,fontsize_row为，聚类线的修改cluster_cols = T,cluster_rows = T
#颜色的修改为color = colorRampPalette(c("green", "white", "red")

pheatmap(data, display_numbers = F,
                 annotation=annotation,
                  fontsize_row=7,
                   scale = 'row', 
                  fontsize_col=10,
                  color = colorRampPalette(c("green", "white", "red"))(50),
                 cluster_cols = T,cluster_rows = T,)
dev.off()
