# Supplementary material for: APOC1 exacerbates renal fibrosis through the activation of the NF-κB signaling pathway in IgAN
Source: Front Pharmacol. 2023 May 25;14:1181435. doi: 10.3389/fphar.2023.1181435 (PMC10248024; doi:10.3389/fphar.2023.1181435)
Supplement: Supplementary file 13 [file DataSheet1.ZIP › R code/3.KEGG code.R]

#install.packages("colorspace")
#install.packages("stringi")
#install.packages("ggplot2")

#if (!requireNamespace("BiocManager", quietly = TRUE))
#    install.packages("BiocManager")
#BiocManager::install("DOSE")
#BiocManager::install("clusterProfiler")
#BiocManager::install("enrichplot")


#ÒýÓÃ°ü
library("clusterProfiler")
library("org.Hs.eg.db")
library("enrichplot")
library("ggplot2")

pvalueFilter=0.05        #pÖµ¹ýÂËÌõ¼þ
qvalueFilter=0.05        #½ÃÕýºóµÄpÖµ¹ýÂËÌõ¼þ

setwd("C:\\Users\\lexb4\\Desktop\\TMEimmune\\16.KEGG")        #ÉèÖÃ¹¤×÷Ä¿Â¼
rt=read.table("id.txt",sep="\t",header=T,check.names=F)       #¶ÁÈ¡id.txtÎÄ¼þ
rt=rt[is.na(rt[,"entrezID"])==F,]                             #È¥³ý»ùÒòidÎªNAµÄ»ùÒò
gene=rt$entrezID
geneFC=2^rt$logFC
names(geneFC)=gene

#¶¨ÒåÑÕÉ«ÀàÐÍ
colorSel="qvalue"
if(qvalueFilter>0.05){
	colorSel="pvalue"
}

#kegg¸»¼¯·ÖÎö
kk <- enrichKEGG(gene = gene, organism = "hsa", pvalueCutoff =1, qvalueCutoff =1)
KEGG=as.data.frame(kk)
KEGG$geneID=as.character(sapply(KEGG$geneID,function(x)paste(rt$Gene[match(strsplit(x,"/")[[1]],as.character(rt$entrezID))],collapse="/")))
KEGG=KEGG[(KEGG$pvalue<pvalueFilter & KEGG$qvalue<qvalueFilter),]
#±£´æ¸»¼¯½á¹û
write.table(KEGG,file="KEGG.txt",sep="\t",quote=F,row.names = F)

#¶¨ÒåÏÔÊ¾TermÊýÄ¿
showNum=30
if(nrow(KEGG)<showNum){
	showNum=nrow(KEGG)
}

#Öù×´Í¼
pdf(file="barplot.pdf",width = 10,height = 7)
barplot(kk, drop = TRUE, showCategory = showNum, color = colorSel)
dev.off()

#ÆøÅÝÍ¼
pdf(file="bubble.pdf",width = 10,height = 7)
dotplot(kk, showCategory = showNum, orderBy = "GeneRatio",color = colorSel)
dev.off()

#È¦Í¼
pdf(file="circos.pdf",width = 11,height = 7)
kkx=setReadable(kk, 'org.Hs.eg.db', 'ENTREZID')
cnetplot(kkx, foldChange=geneFC,showCategory = 5, circular = TRUE, colorEdge = TRUE,node_label="all")
dev.off()


######ÉúÐÅ×ÔÑ§Íø: https://www.biowolf.cn/
######¿Î³ÌÁ´½Ó1: https://shop119322454.taobao.com
######¿Î³ÌÁ´½Ó2: https://ke.biowolf.cn
######¿Î³ÌÁ´½Ó3: https://ke.biowolf.cn/mobile
######¹â¿¡ÀÏÊ¦ÓÊÏä£ºseqbio@foxmail.com
######¹â¿¡ÀÏÊ¦Î¢ÐÅ: seqBio
