# Supplementary material for: APOC1 exacerbates renal fibrosis through the activation of the NF-κB signaling pathway in IgAN
Source: Front Pharmacol. 2023 May 25;14:1181435. doi: 10.3389/fphar.2023.1181435 (PMC10248024; doi:10.3389/fphar.2023.1181435)
Supplement: Supplementary file 13 [file DataSheet1.ZIP › R code/4.Lasso R code.R]

   
library("glmnet")
rt<-read.csv("lassoInput.csv") 
x=as.matrix(rt[,c(3:ncol(rt))])
y <- rt[,2]
fit<-glmnet(x,y,alpha=1,family='binomial')
plot(fit, xvar = "lambda", label = TRUE)
print(fit)


cv.fit <- cv.glmnet(x,y,alpha=1)
plot(cv.fit)
abline(v=log(c(cv.fit$lambda.min,cv.fit$lambda.1se)),lty=2)


#如果取最小值时
cv.fit$lambda.min
Coefficients <- coef(fit, s = cv.fit$lambda.min)
Active.Index <- which(Coefficients != 0)
Active.Coefficients <- Coefficients[Active.Index]
Active.Index
Active.Coefficients
row.names(Coefficients)[Active.Index]
#x中需要修改样本数
rt$minlassopred <-predict(fit,type="response",newx=x[1:232,],s=cv.fit$lambda.min)

#如果取1倍标准误
cv.fit$lambda.1se
Coefficients <- coef(fit, s = cv.fit$lambda.1se)
Active.Index <- which(Coefficients != 0)
Active.Coefficients <- Coefficients[Active.Index]
Active.Index
Active.Coefficients
row.names(Coefficients)[Active.Index]
#x中需要修改样本数
rt$selassopred <-predict(fit,type="response",newx=x[1:232,],s=cv.fit$lambda.1se)
