# Supplementary material for: APOC1 exacerbates renal fibrosis through the activation of the NF-κB signaling pathway in IgAN
Source: Front Pharmacol. 2023 May 25;14:1181435. doi: 10.3389/fphar.2023.1181435 (PMC10248024; doi:10.3389/fphar.2023.1181435)
Supplement: Supplementary file 13 [file DataSheet1.ZIP › R code/5.SVM-REF R code.r]

library(tidyverse)
library(glmnet)
source('msvmRFE.R')   #文件夹内自带
library(VennDiagram)
library(sigFeature)
library(e1071)
library(caret)
library(randomForest)

## 输入文件

#easy_input.csv，带有分组信息的矩阵。此处用例文自带的GSE75041，经过处理后得到，处理过程见文件夹中的HowToGetEasyInput.R。

#可自行准备，至少包含以下信息：
library(e1071)
source('msvmRFE.R')
#第一列：sample ID
#- 第二列：样本分组信息，最好为二分类变量
#- 第三列之后：表达矩阵
train <- read.csv("easy_input.csv",row.names = 1, 
                  as.is = F) #后面svmRFE函数要求group的类型为factor
input <- train
#采用五折交叉验证 (k-fold crossValidation）
svmRFE(input, k = 5, halve.above = 100) #分割数据，分配随机数
nfold = 5
nrows = nrow(input)
folds = rep(1:nfold, len=nrows)[sample(nrows)]
folds = lapply(1:nfold, function(x) which(folds == x))
results = lapply(folds, svmRFE.wrap, input, k=5, halve.above=100) #特征选择

top.features = WriteFeatures(results, input, save=F) #查看主要变量
head(top.features)

#把SVM-REF找到的特征保存到文件
write.csv(top.features,"feature_svm.csv")


### 效果评估（Estimate generalization error）

#> Each featsweep list element corresponds to using that many of the top features 
#(i.e. featsweep[1] is using only the top feature, featsweep[2] is using the top 2 features, etc.). 
#Within each, svm.list contains the generalization error estimates for each of the 10 folds in the external 5-fold CV.
#These accuracies are averaged as error.
#测试300个变量时运行了大概9个小时(16G-台式机)

#``{r}
# 运行时间主要取决于选择变量的个数，一般的电脑还是不要选择太多变量
# 选前5个变量进行SVM模型构建，体验一下
featsweep = lapply(1:10, FeatSweep.wrap, results, input) #5个变量
featsweep

# 选前300个变量进行SVM模型构建，然后导入已经运行好的结果
# featsweep = lapply(1:300, FeatSweep.wrap, results, input) #300个变量
save(featsweep,file = "featsweep.RData")
(load("featsweep.RData"))

# 画图
no.info = min(prop.table(table(input[,1])))
errors = sapply(featsweep, function(x) ifelse(is.null(x), NA, x$error))

dev.new(width=4, height=4, bg='white')
pdf("B_svm-error.pdf",width = 5,height = 5)
PlotErrors(errors, no.info=no.info) #查看错误率
dev.off()

dev.new(width=4, height=4, bg='white')
pdf("B_svm-accuracy.pdf",width = 5,height = 5)
Plotaccuracy(1-errors,no.info=no.info) #查看准确率
dev.off()
