# Supplementary material for: APOC1 exacerbates renal fibrosis through the activation of the NF-κB signaling pathway in IgAN
Source: Front Pharmacol. 2023 May 25;14:1181435. doi: 10.3389/fphar.2023.1181435 (PMC10248024; doi:10.3389/fphar.2023.1181435)
Supplement: Supplementary file 14 [file Table3.XLS]

ONTOLOGY	ID	Description	GeneRatio	BgRatio	pvalue	p.adjust	qvalue	geneID	Count
BP	GO:1901605	alpha-amino acid metabolic process	27/314	222/18670	8.57057298971881e-16	3.52850489986723e-12	2.42411890772363e-12	NR1H4/CTH/CRYM/ARG2/CDO1/ALDH6A1/HPD/SHMT1/ACMSD/ALDH8A1/BHMT2/HGD/ASS1/ARG1/GATM/DPEP1/GLYAT/PIPOX/PSAT1/AGXT2/GLYATL1/AGMAT/DAO/PAH/BHMT/IYD/IDO1	27
BP	GO:0006520	cellular amino acid metabolic process	30/314	366/18670	8.55342065956889e-13	1.76072164277226e-09	1.20963375327693e-09	NR1H4/CTH/CRYM/ARG2/DDC/CDO1/ALDH6A1/HPD/SHMT1/ACMSD/ALDH8A1/BHMT2/HGD/ASS1/DPYS/ARG1/GATM/DPEP1/SLC3A1/GLYAT/PIPOX/PSAT1/AGXT2/GLYATL1/AGMAT/DAO/PAH/BHMT/IYD/IDO1	30
BP	GO:0032496	response to lipopolysaccharide	28/314	330/18670	2.22616378684863e-12	3.05503877015193e-09	2.0988428404429e-09	FOS/ZFP36/JUN/CYP27B1/JUNB/PDE4B/NR1H4/PCK1/MGST1/CXCL2/CD14/CEBPB/TNFAIP3/ASS1/PPARGC1A/ARG1/IL10RA/TAC1/FMO1/CX3CR1/CD36/SERPINE1/IL1B/CXCL11/S100A8/IDO1/CXCL10/SELE	28
BP	GO:0002237	response to molecule of bacterial origin	28/314	343/18670	5.65316780168303e-12	5.81852295988226e-09	3.99738470608482e-09	FOS/ZFP36/JUN/CYP27B1/JUNB/PDE4B/NR1H4/PCK1/MGST1/CXCL2/CD14/CEBPB/TNFAIP3/ASS1/PPARGC1A/ARG1/IL10RA/TAC1/FMO1/CX3CR1/CD36/SERPINE1/IL1B/CXCL11/S100A8/IDO1/CXCL10/SELE	28
BP	GO:0042133	neurotransmitter metabolic process	19/314	153/18670	1.22670253964147e-11	1.01006687114079e-08	6.93926257687714e-09	KLF4/CD34/ARG2/DDC/SHMT1/ASS1/DPYS/DMGDH/ENPP6/GLYAT/MOXD1/AGXT2/AGT/PAH/BHMT/CX3CR1/CD36/IL1B/HBB	19
BP	GO:0044282	small molecule catabolic process	31/314	445/18670	2.40332322779982e-11	1.63039329803167e-08	1.12009684921598e-08	CYP27B1/CD44/CTH/PCK1/CRYM/ARG2/CDO1/ALDH6A1/HPD/SHMT1/TWIST1/ACMSD/FABP1/ALDH8A1/ACADL/HGD/KHK/SLC27A2/DPYS/ALDOB/ARG1/MIOX/PIPOX/IMPA2/AGXT2/DAO/PAH/HAO2/CYP4F2/IDO1/AKR1B10	31
BP	GO:0071466	cellular response to xenobiotic stimulus	20/314	180/18670	2.77210422303174e-11	1.63039329803167e-08	1.12009684921598e-08	EGR1/ERRFI1/GSTA3/PTGS1/PCK1/GSTA1/CMBL/MGST1/CDO1/ASS1/DDIT4/PPARGC1A/ARG1/CYP3A7/DPEP1/GLYAT/FMO1/AKR1C1/AOC1/S100A12	20
BP	GO:0015711	organic anion transport	32/314	482/18670	3.93020846891491e-11	2.02170930618052e-08	1.38893494386742e-08	SLC19A2/NR1H4/SLC23A1/LRP2/APOC1/SLC7A9/FABP1/SLC2A2/SLC17A1/SLC17A3/SLC22A11/SLCO4C1/G6PC/SLC27A2/SLC4A4/SLC13A3/ARG1/PLA2G4A/SLC22A6/SLC16A9/SLC5A12/SLC13A1/SLC3A1/ACE2/AGT/AKR1C1/SLC25A18/CD36/SLC10A2/IL1B/CYP4F2/HBB	32
BP	GO:0016054	organic acid catabolic process	24/314	275/18670	4.91063712941588e-11	2.02170930618052e-08	1.38893494386742e-08	CD44/CTH/PCK1/CRYM/ARG2/CDO1/ALDH6A1/HPD/SHMT1/TWIST1/ACMSD/FABP1/ALDH8A1/ACADL/HGD/SLC27A2/ARG1/PIPOX/AGXT2/DAO/PAH/HAO2/CYP4F2/IDO1	24
BP	GO:0046395	carboxylic acid catabolic process	24/314	275/18670	4.91063712941588e-11	2.02170930618052e-08	1.38893494386742e-08	CD44/CTH/PCK1/CRYM/ARG2/CDO1/ALDH6A1/HPD/SHMT1/TWIST1/ACMSD/FABP1/ALDH8A1/ACADL/HGD/SLC27A2/ARG1/PIPOX/AGXT2/DAO/PAH/HAO2/CYP4F2/IDO1	24
BP	GO:0009410	response to xenobiotic stimulus	24/314	292/18670	1.70406098686532e-10	6.37783552993139e-08	4.38163815474366e-08	FOSB/EGR1/ERRFI1/TIPARP/NR4A2/GSTA3/PTGS1/PCK1/GSTA1/CMBL/MGST1/CDO1/ASS1/DDIT4/PPARGC1A/ARG1/CYP3A7/DPEP1/GLYAT/TAC1/FMO1/AKR1C1/AOC1/S100A12	24
BP	GO:0006575	cellular modified amino acid metabolic process	20/314	202/18670	2.25518402760368e-10	7.73716053470363e-08	5.31550831769394e-08	GATA3/GSTA3/CRYM/GSTA1/VNN1/MGST1/SHMT1/ACADL/BHMT2/ASS1/DIO1/DMGDH/PLA2G4A/BBOX1/GATM/DPEP1/PIPOX/NAT8/BHMT/IYD	20
BP	GO:1901606	alpha-amino acid catabolic process	15/314	106/18670	2.85441743308921e-10	9.03972044002175e-08	6.21038027749854e-08	CRYM/ARG2/CDO1/ALDH6A1/HPD/SHMT1/ACMSD/ALDH8A1/HGD/ARG1/PIPOX/AGXT2/DAO/PAH/IDO1	15
BP	GO:0009063	cellular amino acid catabolic process	16/314	125/18670	3.34418947296232e-10	9.83430575727561e-08	6.75626850665394e-08	CTH/CRYM/ARG2/CDO1/ALDH6A1/HPD/SHMT1/ACMSD/ALDH8A1/HGD/ARG1/PIPOX/AGXT2/DAO/PAH/IDO1	16
BP	GO:0050900	leukocyte migration	31/314	499/18670	4.18174965284046e-10	1.14775088804961e-07	7.88516583661917e-08	DUSP1/GATA3/COL1A2/CD44/PDE4B/FN1/CD34/ECM1/C3AR1/CXCL2/SLC7A9/IL33/COL1A1/CCL8/SDC1/PLA2G7/CXCR2/CX3CR1/SERPINE1/IL1B/S100A12/FCAMR/CXCL11/S100A8/IGHM/CCL4/APOD/CXCL10/IGKC/JCHAIN/SELE	31
BP	GO:0015849	organic acid transport	25/314	333/18670	4.76353312442385e-10	1.15361563960312e-07	7.92545727884017e-08	SLC19A2/NR1H4/SLC23A1/LRP2/SLC7A9/FABP1/SLC17A1/SLC17A3/SLC27A2/SLC13A3/ARG1/PLA2G4A/SLC22A6/SLC16A9/SLC5A12/SLC13A1/SLC3A1/ACE2/AGT/AKR1C1/SLC25A18/CD36/SLC10A2/IL1B/CYP4F2	25
BP	GO:0046942	carboxylic acid transport	25/314	333/18670	4.76353312442385e-10	1.15361563960312e-07	7.92545727884017e-08	SLC19A2/NR1H4/SLC23A1/LRP2/SLC7A9/FABP1/SLC17A1/SLC17A3/SLC27A2/SLC13A3/ARG1/PLA2G4A/SLC22A6/SLC16A9/SLC5A12/SLC13A1/SLC3A1/ACE2/AGT/AKR1C1/SLC25A18/CD36/SLC10A2/IL1B/CYP4F2	25
BP	GO:0031960	response to corticosteroid	17/314	162/18670	2.13276834081959e-09	4.87811514397459e-07	3.35131493086681e-07	FOSB/DUSP1/FOS/ZFP36/ERRFI1/KLF9/PCK1/CDO1/ASS1/COL1A1/SDC1/DDIT4/ARG1/CDKN1A/CYBB/AREG/FOSL1	17
BP	GO:0042136	neurotransmitter biosynthetic process	14/314	106/18670	2.85702847194372e-09	6.15350901838585e-07	4.22752354995405e-07	KLF4/CD34/ARG2/DDC/SHMT1/ASS1/MOXD1/AGXT2/AGT/PAH/CX3CR1/CD36/IL1B/HBB	14
BP	GO:0010038	response to metal ion	25/314	364/18670	2.98931698731399e-09	6.15350901838585e-07	4.22752354995405e-07	FOSB/DUSP1/FOS/JUN/JUNB/SYT11/CPNE4/CD14/KHK/ASS1/CRIP1/SDC1/MT1X/FBP1/PPARGC1A/ARG1/DPEP1/CYBB/C1QA/MT1M/FGB/AOC1/MT1G/SUCNR1/S100A8	25
BP	GO:0043062	extracellular structure organization	27/314	422/18670	3.17254140784049e-09	6.21969189337109e-07	4.27299186108641e-07	COL1A2/CD44/FN1/CD34/TGFBI/COL5A2/MMP2/APOC1/COL3A1/ALB/AEBP1/COL1A1/SDC1/APOM/COL15A1/SFRP2/LUM/PLG/PLA2G7/AGT/POSTN/COL6A3/SOX9/CD36/FGB/SERPINE1/CRISPLD2	27
BP	GO:0046394	carboxylic acid biosynthetic process	28/314	462/18670	5.28979930263521e-09	9.89913805861325e-07	6.80080895989512e-07	PTGS1/NR1H4/RDH10/CTH/PDK4/NUP58/CDO1/SHMT1/ACMSD/APOC1/ALDH8A1/ACADL/BHMT2/CYP8B1/ASS1/SLC27A2/ALDOB/DDIT4/FBP1/PPARGC1A/PLA2G4A/GATM/PSAT1/AGXT2/PAH/BHMT/IL1B/IDO1	28
BP	GO:0016053	organic acid biosynthetic process	28/314	463/18670	5.54584164075008e-09	9.92705653694264e-07	6.81998923967756e-07	PTGS1/NR1H4/RDH10/CTH/PDK4/NUP58/CDO1/SHMT1/ACMSD/APOC1/ALDH8A1/ACADL/BHMT2/CYP8B1/ASS1/SLC27A2/ALDOB/DDIT4/FBP1/PPARGC1A/PLA2G4A/GATM/PSAT1/AGXT2/PAH/BHMT/IL1B/IDO1	28
BP	GO:0046683	response to organophosphorus	15/314	134/18670	7.88274526797542e-09	1.35221926117728e-06	9.28988444519735e-07	FOSB/DUSP1/FOS/JUN/PER1/JUNB/PCK1/CDO1/ASS1/COL1A1/SDC1/AKR1C1/AREG/IL1B/FOSL1	15
BP	GO:0051591	response to cAMP	13/314	97/18670	8.83597877441453e-09	1.45510898457059e-06	9.99674735446394e-07	FOSB/DUSP1/FOS/JUN/PER1/JUNB/PCK1/CDO1/ASS1/COL1A1/SDC1/AREG/FOSL1	13
BP	GO:0001101	response to acid chemical	23/314	343/18670	2.04567907329047e-08	3.2392541325911e-06	2.22540067608562e-06	DUSP1/EGR1/KLF4/COL1A2/NR1H4/PDK4/PCK1/COL5A2/MMP2/CDO1/SHMT1/CEBPB/COL3A1/ASS1/COL1A1/PPARGC1A/ARG1/SLC22A6/CYBB/AKR1C1/SOX9/CD36/RBP4	23
BP	GO:0051384	response to glucocorticoid	15/314	146/18670	2.55111167581862e-08	3.86186902036029e-06	2.65314346361252e-06	FOSB/DUSP1/FOS/ZFP36/ERRFI1/KLF9/PCK1/CDO1/ASS1/SDC1/DDIT4/ARG1/CDKN1A/AREG/FOSL1	15
BP	GO:0050663	cytokine secretion	19/314	240/18670	2.62648366699267e-08	3.86186902036029e-06	2.65314346361252e-06	GATA3/NR1H4/FN1/CD34/SYT11/ARG2/CRTAM/CD14/TWIST1/TNFAIP3/CSF1R/CLEC5A/IL33/AGT/HTR2B/POSTN/CD36/IL1B/S100A12	19
BP	GO:0032602	chemokine production	12/314	89/18670	3.10062530823637e-08	4.35354826565291e-06	2.99093212733068e-06	EGR1/KLF4/NR1H4/SNAI2/ARG2/TWIST1/CSF1R/IL33/POSTN/IL1B/S100A8/APOD	12
BP	GO:0032103	positive regulation of response to external stimulus	22/314	323/18670	3.17236939445197e-08	4.35354826565291e-06	2.99093212733068e-06	CYP27B1/NFKBIZ/C3AR1/CEBPB/IL33/ARG1/HRG/PLG/PLA2G7/AGT/TAC1/CXCR2/APOH/C2CD4A/SERPINE1/IL1B/SUCNR1/S100A12/S100A8/IDO1/CCL4/CXCL10	22
BP	GO:0014074	response to purine-containing compound	15/314	149/18670	3.35956950832365e-08	4.46172505347369e-06	3.06525068552314e-06	FOSB/DUSP1/FOS/JUN/PER1/JUNB/PCK1/CDO1/ASS1/COL1A1/SDC1/PPARGC1A/AREG/IL1B/FOSL1	15
BP	GO:0046677	response to antibiotic	22/314	327/18670	3.95014728983355e-08	5.03214138077314e-06	3.45713252883101e-06	DUSP1/EGR1/JUN/KLF4/GATA3/NR4A3/CDO1/CD14/TNFAIP3/FABP1/CRIP1/COL1A1/SDC1/ARG1/PLA2G4A/CYBB/AREG/AOC1/FOSL1/S100A8/RBP4/HBB	22
BP	GO:0048545	response to steroid hormone	24/314	385/18670	4.03353571934694e-08	5.03214138077314e-06	3.45713252883101e-06	FOSB/DUSP1/FOS/ZFP36/ERRFI1/PER1/NR4A2/NR4A1/NR1H4/KLF9/PCK1/NR4A3/CDO1/ESRRG/ASS1/COL1A1/SDC1/DDIT4/PPARGC1A/ARG1/CDKN1A/CYBB/AREG/FOSL1	24
BP	GO:0048871	multicellular organismal homeostasis	27/314	485/18670	5.85980631807292e-08	6.89280646043034e-06	4.73542844410885e-06	EGR1/PDK4/CD34/NR4A3/CEBPB/TNFAIP3/CSF1R/NAPSA/ESRRG/ACADL/ALB/PBLD/USH1C/UCP2/AZGP1/GADD45G/PPARGC1A/GATM/CUBN/SOX9/CD36/LYZ/IL1B/CYP4F2/RBP4/IGKC/JCHAIN	27
BP	GO:0050727	regulation of inflammatory response	27/314	485/18670	5.85980631807292e-08	6.89280646043034e-06	4.73542844410885e-06	KLF4/GATA3/PER1/NR1H4/NFKBIZ/C3AR1/CEBPB/TNFAIP3/IL33/SOCS3/ACE2/PLA2G7/AGT/C1QA/VSIG4/TAC1/C1QB/C2CD4A/SERPINE1/IL1B/SUCNR1/S100A12/S100A8/IDO1/APOD/IGKC/SELE	27
BP	GO:0071496	cellular response to external stimulus	22/314	339/18670	7.46929508865678e-08	8.54196885555554e-06	5.86841985474291e-06	FOS/JUN/CYP27B1/ATF3/NR4A2/NR1H4/SNAI2/PDK4/PCK1/ALB/BAG3/COL1A1/SFRP2/PMAIP1/CDKN1A/CYBB/AGT/POSTN/SOX9/AOC1/IL1B/FOSL1	22
BP	GO:0000302	response to reactive oxygen species	18/314	232/18670	8.3598521494559e-08	9.30203008089458e-06	6.39058968011039e-06	DUSP1/FOS/JUN/KLF4/MMP2/NR4A3/TNFAIP3/FABP1/COL1A1/SDC1/PPARGC1A/ARG1/DPEP1/CD36/AREG/FOSL1/HBB/APOD	18
BP	GO:0050673	epithelial cell proliferation	25/314	434/18670	9.66093644989517e-08	1.02661236040257e-05	7.0529317781259e-06	ZFP36/JUN/ERRFI1/GATA3/NR4A1/KLF9/SNAI2/CD34/ATOH8/ECM1/NR4A3/NRARP/TWIST1/CEBPB/TNFAIP3/PBLD/SFRP2/ARG1/MYC/HTR2B/SOX9/EGR3/APOH/APLNR/AREG	25
BP	GO:0071229	cellular response to acid chemical	17/314	209/18670	9.72501385856213e-08	1.02661236040257e-05	7.0529317781259e-06	EGR1/KLF4/COL1A2/NR1H4/PDK4/PCK1/COL5A2/MMP2/SHMT1/CEBPB/COL3A1/ASS1/COL1A1/PPARGC1A/CYBB/AKR1C1/SOX9	17
BP	GO:0050678	regulation of epithelial cell proliferation	23/314	378/18670	1.20748731341488e-07	1.24280631733226e-05	8.53820634512045e-06	ZFP36/JUN/ERRFI1/GATA3/NR4A1/KLF9/SNAI2/ATOH8/ECM1/NR4A3/NRARP/TWIST1/TNFAIP3/PBLD/SFRP2/ARG1/MYC/HTR2B/SOX9/EGR3/APOH/APLNR/AREG	23
BP	GO:0032642	regulation of chemokine production	11/314	82/18670	1.23809838697751e-07	1.24323196565522e-05	8.54113059257653e-06	EGR1/KLF4/NR1H4/SNAI2/ARG2/TWIST1/CSF1R/IL33/POSTN/IL1B/APOD	11
BP	GO:0006805	xenobiotic metabolic process	13/314	125/18670	1.90508544418457e-07	1.8674373270733e-05	1.28294851842705e-05	GSTA3/PTGS1/GSTA1/CMBL/MGST1/CDO1/CYP3A7/DPEP1/GLYAT/FMO1/AKR1C1/AOC1/S100A12	13
BP	GO:0042180	cellular ketone metabolic process	18/314	248/18670	2.27883458683191e-07	2.1818516265086e-05	1.49895435368846e-05	EGR1/NR1H4/RDH10/PDK4/NR4A3/TWIST1/ACMSD/APOC1/FABP1/ALDH8A1/ACADL/PPARGC1A/AKR1C1/BHMT/IL1B/CYP4F2/IDO1/AKR1B10	18
BP	GO:0001933	negative regulation of protein phosphorylation	24/314	429/18670	2.99999067563016e-07	2.80703672990213e-05	1.92846290560245e-05	DUSP1/JUN/ERRFI1/KLF4/ATF3/PER1/SPRY2/MECOM/GADD45B/TWIST1/TNFAIP3/DUSP6/PBLD/DDIT4/DUSP2/PPARGC1A/SFRP2/SOCS3/ITPRIP/HHEX/UCHL1/MYC/CDKN1A/IL1B	24
BP	GO:0035690	cellular response to drug	22/314	369/18670	3.24305766065884e-07	2.95500069550534e-05	2.03011566133307e-05	EGR1/ERRFI1/KLF4/PDE4B/CD69/KLF9/PCK1/NR4A3/DDC/TNFAIP3/FABP1/ASS1/DDIT4/FBP1/PPARGC1A/ARG1/DPEP1/MYC/CYBB/SOX9/AOC1/IL1B	22
BP	GO:0098754	detoxification	13/314	131/18670	3.30167675475457e-07	2.95500069550534e-05	2.03011566133307e-05	PTGS1/GSTA1/MGST1/FABP1/ALB/APOM/MT1X/IYD/MT1M/CD36/MT1G/HBB/AKR1B10	13
BP	GO:0042326	negative regulation of phosphorylation	25/314	468/18670	4.00610504648672e-07	3.42806762675068e-05	2.35511747518737e-05	DUSP1/JUN/ERRFI1/KLF4/ATF3/PER1/SPRY2/MECOM/GADD45B/TWIST1/TNFAIP3/DUSP6/PBLD/DDIT4/FBP1/DUSP2/PPARGC1A/SFRP2/SOCS3/ITPRIP/HHEX/UCHL1/MYC/CDKN1A/IL1B	25
BP	GO:0071222	cellular response to lipopolysaccharide	16/314	205/18670	4.08004162523156e-07	3.42806762675068e-05	2.35511747518737e-05	ZFP36/PDE4B/NR1H4/CXCL2/CD14/CEBPB/TNFAIP3/ASS1/PPARGC1A/ARG1/CX3CR1/CD36/SERPINE1/IL1B/CXCL11/CXCL10	16
BP	GO:0097164	ammonium ion metabolic process	16/314	205/18670	4.08004162523156e-07	3.42806762675068e-05	2.35511747518737e-05	NR4A2/DDC/SHMT1/APOC1/ACADL/DMGDH/PLA2G4A/ENPP6/BBOX1/MOXD1/AGMAT/PLA2G7/DAO/AKR1C1/BHMT/AKR1B10	16
BP	GO:0043200	response to amino acid	12/314	113/18670	4.50474605334335e-07	3.70920790032291e-05	2.54826371480707e-05	COL1A2/PCK1/COL5A2/MMP2/CDO1/CEBPB/COL3A1/ASS1/COL1A1/PPARGC1A/ARG1/CYBB	12
BP	GO:0007162	negative regulation of cell adhesion	19/314	289/18670	4.84111158790121e-07	3.9080110602724e-05	2.6848435163448e-05	DUSP1/KLF4/FXYD5/SNAI2/TGFBI/HLX/ARG2/NRARP/CEBPB/ASS1/COL1A1/ARG1/HRG/PLG/VSIG4/POSTN/SERPINE1/IDO1/APOD	19
BP	GO:0002828	regulation of type 2 immune response	7/314	30/18670	5.19946354833119e-07	4.1165752747076e-05	2.82812926201739e-05	GATA3/HLX/ECM1/ARG2/IL33/ARG1/IDO1	7
BP	GO:0050707	regulation of cytokine secretion	16/314	210/18670	5.64501614176373e-07	4.38500593502665e-05	3.01254386751125e-05	GATA3/NR1H4/FN1/CD34/SYT11/ARG2/CRTAM/CD14/TWIST1/TNFAIP3/CSF1R/CLEC5A/IL33/HTR2B/POSTN/IL1B	16
BP	GO:0006809	nitric oxide biosynthetic process	10/314	77/18670	6.35693322151693e-07	4.79826974457424e-05	3.29646032590695e-05	KLF4/CD34/ARG2/ASS1/AGXT2/AGT/CX3CR1/CD36/IL1B/HBB	10
BP	GO:0071219	cellular response to molecule of bacterial origin	16/314	212/18670	6.41012474985628e-07	4.79826974457424e-05	3.29646032590695e-05	ZFP36/PDE4B/NR1H4/CXCL2/CD14/CEBPB/TNFAIP3/ASS1/PPARGC1A/ARG1/CX3CR1/CD36/SERPINE1/IL1B/CXCL11/CXCL10	16
BP	GO:0031668	cellular response to extracellular stimulus	18/314	268/18670	7.13521791521659e-07	5.24565931374048e-05	3.60382152973439e-05	FOS/JUN/CYP27B1/ATF3/NR4A2/NR1H4/SNAI2/PDK4/PCK1/ALB/COL1A1/SFRP2/PMAIP1/CDKN1A/CYBB/POSTN/AOC1/FOSL1	18
BP	GO:0006979	response to oxidative stress	24/314	451/18670	7.37252124467759e-07	5.32502981830485e-05	3.65834987709117e-05	DUSP1/FOS/JUN/KLF4/NR4A2/PTGS1/MMP2/VNN1/MGST1/NR4A3/TNFAIP3/FABP1/COL1A1/SDC1/PPARGC1A/ARG1/DPEP1/CYBB/HSPA1B/CD36/AREG/FOSL1/HBB/APOD	24
BP	GO:1901342	regulation of vasculature development	23/314	422/18670	8.38375982281211e-07	5.95102399836508e-05	4.08841427293941e-05	EGR1/KLF4/SPRY2/SRPX2/CTH/CD34/ECM1/C3AR1/TWIST1/TNFAIP3/SFRP2/HRG/HHEX/CYBB/AGT/CXCR2/APOH/APLNR/CX3CR1/SERPINE1/THBS2/IL1B/CXCL10	23
BP	GO:0009713	catechol-containing compound biosynthetic process	6/314	21/18670	9.4638508614195e-07	6.49377899941068e-05	4.4612925025674e-05	GATA3/NR4A2/DDC/MOXD1/DAO/PAH	6
BP	GO:0042423	catecholamine biosynthetic process	6/314	21/18670	9.4638508614195e-07	6.49377899941068e-05	4.4612925025674e-05	GATA3/NR4A2/DDC/MOXD1/DAO/PAH	6
BP	GO:0060326	cell chemotaxis	19/314	304/18670	1.03991961709108e-06	6.86101738366513e-05	4.71358902366521e-05	DUSP1/PDE4B/NR4A1/C3AR1/CXCL2/CCL8/HRG/PLA2G7/CXCR2/EGR3/HBEGF/CX3CR1/SERPINE1/IL1B/S100A12/CXCL11/S100A8/CCL4/CXCL10	19
BP	GO:0097237	cellular response to toxic substance	17/314	247/18670	1.04045888612158e-06	6.86101738366513e-05	4.71358902366521e-05	EGR1/KLF4/PTGS1/GSTA1/MGST1/NR4A3/TNFAIP3/FABP1/ALB/APOM/PPARGC1A/ARG1/CYBB/IYD/CD36/HBB/AKR1B10	17
BP	GO:0002526	acute inflammatory response	16/314	220/18670	1.04990064408769e-06	6.86101738366513e-05	4.71358902366521e-05	GATA3/FN1/VNN1/C3AR1/CEBPB/ASS1/C1QA/VSIG4/TAC1/CXCR2/C1QB/SERPINA1/C2CD4A/IL1B/S100A8/IGKC	16
BP	GO:0046209	nitric oxide metabolic process	10/314	82/18670	1.15108003299688e-06	7.40468202476275e-05	5.08709218530036e-05	KLF4/CD34/ARG2/ASS1/AGXT2/AGT/CX3CR1/CD36/IL1B/HBB	10
BP	GO:0001819	positive regulation of cytokine production	24/314	464/18670	1.2186690417137e-06	7.71886222266972e-05	5.3029371904206e-05	EGR1/GATA3/PDE4B/CD34/CRTAM/NR4A3/C3AR1/CD14/TWIST1/CEBPB/CSF1R/CLEC5A/IL33/LUM/TYROBP/CYBB/AGT/HTR2B/POSTN/HSPA1B/CD36/SERPINE1/IL1B/IDO1	24
BP	GO:0008652	cellular amino acid biosynthetic process	10/314	83/18670	1.28950052104606e-06	8.04374794719189e-05	5.52613700167588e-05	CTH/CDO1/SHMT1/BHMT2/ASS1/GATM/PSAT1/AGXT2/PAH/BHMT	10
BP	GO:0030593	neutrophil chemotaxis	11/314	104/18670	1.42045415688747e-06	8.7283727819488e-05	5.99648125617694e-05	PDE4B/C3AR1/CXCL2/CCL8/CXCR2/IL1B/S100A12/CXCL11/S100A8/CCL4/CXCL10	11
BP	GO:0046415	urate metabolic process	5/314	13/18670	1.50188051692681e-06	9.01146370458307e-05	6.19096761162694e-05	SLC17A1/SLC17A3/SLC22A11/G6PC/SLC16A9	5
BP	GO:0045428	regulation of nitric oxide biosynthetic process	9/314	66/18670	1.53218960243093e-06	9.01146370458307e-05	6.19096761162694e-05	KLF4/CD34/ASS1/AGXT2/AGT/CX3CR1/CD36/IL1B/HBB	9
BP	GO:1901607	alpha-amino acid biosynthetic process	9/314	66/18670	1.53218960243093e-06	9.01146370458307e-05	6.19096761162694e-05	CTH/SHMT1/BHMT2/ASS1/GATM/PSAT1/AGXT2/PAH/BHMT	9
BP	GO:0042092	type 2 immune response	7/314	35/18670	1.59791947782591e-06	9.20870594847326e-05	6.32647504788813e-05	GATA3/HLX/ECM1/ARG2/IL33/ARG1/IDO1	7
BP	GO:2001057	reactive nitrogen species metabolic process	10/314	85/18670	1.61046108401767e-06	9.20870594847326e-05	6.32647504788813e-05	KLF4/CD34/ARG2/ASS1/AGXT2/AGT/CX3CR1/CD36/IL1B/HBB	10
BP	GO:0032703	negative regulation of interleukin-2 production	6/314	23/18670	1.7112979238184e-06	9.65125144158951e-05	6.63050832198995e-05	ZFP36/GATA3/NR1H4/CD34/TNFAIP3/VSIG4	6
BP	GO:0070371	ERK1 and ERK2 cascade	19/314	317/18670	1.93828881959837e-06	0.000107339678920147	7.37434558271695e-05	DUSP1/JUN/ERRFI1/KLF4/ATF3/CD44/SPRY2/FN1/CSF1R/DUSP6/CCL8/MYC/AGT/HTR2B/SOX9/CD36/FGB/IL1B/CCL4	19
BP	GO:0050729	positive regulation of inflammatory response	13/314	153/18670	1.95542286106655e-06	0.000107339678920147	7.37434558271695e-05	NFKBIZ/CEBPB/IL33/PLA2G7/AGT/TAC1/C2CD4A/SERPINE1/IL1B/SUCNR1/S100A12/S100A8/IDO1	13
BP	GO:0042445	hormone metabolic process	16/314	232/18670	2.11013132181587e-06	0.000114308034893631	7.85307875584382e-05	EGR1/CYP27B1/GATA3/TIPARP/RDH10/CRYM/ALDH8A1/DIO1/PPARGC1A/CYP3A7/ACE2/AKR1C1/IYD/IL1B/RBP4/AKR1B10	16
BP	GO:0045765	regulation of angiogenesis	21/314	383/18670	2.31332962077415e-06	0.000123688026606847	8.49749376762836e-05	KLF4/SPRY2/SRPX2/CD34/ECM1/C3AR1/TWIST1/TNFAIP3/SFRP2/HRG/HHEX/CYBB/AGT/CXCR2/APOH/APLNR/CX3CR1/SERPINE1/THBS2/IL1B/CXCL10	21
BP	GO:0001505	regulation of neurotransmitter levels	20/314	354/18670	2.57156385207249e-06	0.000135622645786142	9.31741429572793e-05	KLF4/CD34/SYT11/ARG2/DDC/SHMT1/ASS1/DPYS/DMGDH/ENPP6/GLYAT/MOXD1/AGXT2/AGT/PAH/BHMT/CX3CR1/CD36/IL1B/HBB	20
BP	GO:0043312	neutrophil degranulation	24/314	485/18670	2.63312951567648e-06	0.000135622645786142	9.31741429572793e-05	CD44/VNN1/MGST1/C3AR1/CD14/CLEC5A/SLCO4C1/SLC27A2/ARG1/TYROBP/MGAM/CYBB/CXCR2/HSPA1B/CD36/SERPINA1/LYZ/HSPA6/AOC1/CRISPLD2/S100A12/FCGR3B/S100A8/HBB	24
BP	GO:0071216	cellular response to biotic stimulus	16/314	236/18670	2.63536839030637e-06	0.000135622645786142	9.31741429572793e-05	ZFP36/PDE4B/NR1H4/CXCL2/CD14/CEBPB/TNFAIP3/ASS1/PPARGC1A/ARG1/CX3CR1/CD36/SERPINE1/IL1B/CXCL11/CXCL10	16
BP	GO:0010043	response to zinc ion	8/314	53/18670	2.68819620467712e-06	0.000136633379934021	9.38685276409021e-05	KHK/ASS1/CRIP1/MT1X/ARG1/MT1M/MT1G/S100A8	8
BP	GO:0006766	vitamin metabolic process	12/314	134/18670	2.80491074871849e-06	0.000140827043322854	9.67496172247315e-05	CYP27B1/SLC19A2/RDH10/SNAI2/VNN1/SLC23A1/SHMT1/LRP2/PSAT1/CUBN/IL1B/CYP4F2	12
BP	GO:0097529	myeloid leukocyte migration	15/314	210/18670	2.85851186436208e-06	0.000141789076452755	9.74105438115525e-05	DUSP1/PDE4B/C3AR1/CXCL2/CCL8/PLA2G7/CXCR2/CX3CR1/SERPINE1/IL1B/S100A12/CXCL11/S100A8/CCL4/CXCL10	15
BP	GO:0002283	neutrophil activation involved in immune response	24/314	488/18670	2.9278584601429e-06	0.000143138573205917	9.83376618652567e-05	CD44/VNN1/MGST1/C3AR1/CD14/CLEC5A/SLCO4C1/SLC27A2/ARG1/TYROBP/MGAM/CYBB/CXCR2/HSPA1B/CD36/SERPINA1/LYZ/HSPA6/AOC1/CRISPLD2/S100A12/FCGR3B/S100A8/HBB	24
BP	GO:0001818	negative regulation of cytokine production	18/314	296/18670	2.95525351530312e-06	0.000143138573205917	9.83376618652567e-05	ZFP36/ERRFI1/KLF4/GATA3/NR1H4/FN1/CD34/SYT11/ARG2/TWIST1/TNFAIP3/IL33/ARG1/TYROBP/VSIG4/CX3CR1/IDO1/APOD	18
BP	GO:0032663	regulation of interleukin-2 production	8/314	54/18670	3.11001963058821e-06	0.00014888314905967	0.000102284244154107	ZFP36/GATA3/PDE4B/NR1H4/CD34/TNFAIP3/VSIG4/IL1B	8
BP	GO:0032680	regulation of tumor necrosis factor production	13/314	160/18670	3.22423369604956e-06	0.000152576668122253	0.000104821729477135	ZFP36/ERRFI1/NR1H4/CD34/SYT11/ARG2/CD14/TWIST1/TNFAIP3/TYROBP/CYBB/CX3CR1/CD36	13
BP	GO:0032352	positive regulation of hormone metabolic process	5/314	15/18670	3.40865320681905e-06	0.000159470741505387	0.000109558028310081	EGR1/GATA3/RDH10/PPARGC1A/IL1B	5
BP	GO:0032640	tumor necrosis factor production	13/314	163/18670	3.96158881554454e-06	0.00018122067948441	0.000124500457863955	ZFP36/ERRFI1/NR1H4/CD34/SYT11/ARG2/CD14/TWIST1/TNFAIP3/TYROBP/CYBB/CX3CR1/CD36	13
BP	GO:1903555	regulation of tumor necrosis factor superfamily cytokine production	13/314	163/18670	3.96158881554454e-06	0.00018122067948441	0.000124500457863955	ZFP36/ERRFI1/NR1H4/CD34/SYT11/ARG2/CD14/TWIST1/TNFAIP3/TYROBP/CYBB/CX3CR1/CD36	13
BP	GO:0042119	neutrophil activation	24/314	498/18670	4.14174604749234e-06	0.000187379873379406	0.000128731886982208	CD44/VNN1/MGST1/C3AR1/CD14/CLEC5A/SLCO4C1/SLC27A2/ARG1/TYROBP/MGAM/CYBB/CXCR2/HSPA1B/CD36/SERPINA1/LYZ/HSPA6/AOC1/CRISPLD2/S100A12/FCGR3B/S100A8/HBB	24
BP	GO:0071248	cellular response to metal ion	14/314	190/18670	4.27762174848397e-06	0.000189713892255301	0.00013033538179052	FOSB/FOS/JUN/JUNB/SYT11/CPNE4/MT1X/FBP1/PPARGC1A/DPEP1/CYBB/MT1M/AOC1/MT1G	14
BP	GO:0002446	neutrophil mediated immunity	24/314	499/18670	4.28549720178358e-06	0.000189713892255301	0.00013033538179052	CD44/VNN1/MGST1/C3AR1/CD14/CLEC5A/SLCO4C1/SLC27A2/ARG1/TYROBP/MGAM/CYBB/CXCR2/HSPA1B/CD36/SERPINA1/LYZ/HSPA6/AOC1/CRISPLD2/S100A12/FCGR3B/S100A8/HBB	24
BP	GO:0030198	extracellular matrix organization	20/314	368/18670	4.61453981451245e-06	0.000202107025705827	0.000138849591059294	COL1A2/CD44/FN1/TGFBI/COL5A2/MMP2/COL3A1/AEBP1/COL1A1/COL15A1/SFRP2/LUM/PLG/AGT/POSTN/COL6A3/SOX9/FGB/SERPINE1/CRISPLD2	20
BP	GO:0007159	leukocyte cell-cell adhesion	19/314	337/18670	4.73292461442825e-06	0.000205110006711591	0.000140912669683864	KLF4/GATA3/CD44/NFKBIZ/HLX/VNN1/ARG2/NR4A3/NRARP/CEBPB/ASS1/ARG1/VSIG4/EGR3/CX3CR1/IL1B/S100A8/IDO1/SELE	19
BP	GO:1990266	neutrophil migration	11/314	118/18670	4.94666104801247e-06	0.000212139620152785	0.000145742085921157	PDE4B/C3AR1/CXCL2/CCL8/CXCR2/IL1B/S100A12/CXCL11/S100A8/CCL4/CXCL10	11
BP	GO:0043434	response to peptide hormone	22/314	436/18670	5.09398149002575e-06	0.000216205379324083	0.000148535304001076	EGR1/ERRFI1/NR4A2/GDF15/NR4A1/NR1H4/BTG2/PDK4/PCK1/NR4A3/CDO1/KHK/ASS1/COL1A1/ARG1/SOCS3/HHEX/CYBB/AGT/AREG/IL1B/IGFBP1	22
BP	GO:0071706	tumor necrosis factor superfamily cytokine production	13/314	168/18670	5.525820225381e-06	0.000232140835386669	0.00015948312508699	ZFP36/ERRFI1/NR1H4/CD34/SYT11/ARG2/CD14/TWIST1/TNFAIP3/TYROBP/CYBB/CX3CR1/CD36	13
BP	GO:0045429	positive regulation of nitric oxide biosynthetic process	7/314	43/18670	6.82360252010298e-06	0.000274826457395675	0.000188808583414642	KLF4/ASS1/AGXT2/AGT/CD36/IL1B/HBB	7
BP	GO:0006577	amino-acid betaine metabolic process	5/314	17/18670	6.83214866111465e-06	0.000274826457395675	0.000188808583414642	SHMT1/ACADL/DMGDH/BBOX1/BHMT	5
BP	GO:1903409	reactive oxygen species biosynthetic process	11/314	122/18670	6.83542634085288e-06	0.000274826457395675	0.000188808583414642	KLF4/CD34/ARG2/ASS1/AGXT2/CYBB/AGT/CX3CR1/CD36/IL1B/HBB	11
BP	GO:0042542	response to hydrogen peroxide	12/314	146/18670	6.84848910402578e-06	0.000274826457395675	0.000188808583414642	DUSP1/JUN/KLF4/NR4A3/TNFAIP3/FABP1/COL1A1/SDC1/ARG1/AREG/FOSL1/HBB	12
BP	GO:0072593	reactive oxygen species metabolic process	17/314	284/18670	6.87566798925297e-06	0.000274826457395675	0.000188808583414642	KLF4/PDK4/CD34/ARG2/ASS1/DDIT4/TYROBP/ACE2/PMAIP1/AGXT2/CDKN1A/CYBB/AGT/CX3CR1/CD36/IL1B/HBB	17
BP	GO:0001894	tissue homeostasis	15/314	227/18670	7.39580336691851e-06	0.000289989422688192	0.000199225695450998	PDK4/CD34/TNFAIP3/CSF1R/NAPSA/ALB/PBLD/USH1C/AZGP1/CUBN/SOX9/LYZ/RBP4/IGKC/JCHAIN	15
BP	GO:0071621	granulocyte chemotaxis	11/314	123/18670	7.39589249022592e-06	0.000289989422688192	0.000199225695450998	PDE4B/C3AR1/CXCL2/CCL8/CXCR2/IL1B/S100A12/CXCL11/S100A8/CCL4/CXCL10	11
BP	GO:0034440	lipid oxidation	10/314	101/18670	7.80171900868688e-06	0.000300183898680036	0.000206229404587719	PDK4/NR4A3/TWIST1/FABP1/ACADL/SLC27A2/PPARGC1A/PLA2G7/HAO2/APOD	10
BP	GO:1903426	regulation of reactive oxygen species biosynthetic process	10/314	101/18670	7.80171900868688e-06	0.000300183898680036	0.000206229404587719	KLF4/CD34/ARG2/ASS1/AGXT2/AGT/CX3CR1/CD36/IL1B/HBB	10
BP	GO:1904407	positive regulation of nitric oxide metabolic process	7/314	44/18670	7.99858091652177e-06	0.000304908866975186	0.000209475506069142	KLF4/ASS1/AGXT2/AGT/CD36/IL1B/HBB	7
BP	GO:2000379	positive regulation of reactive oxygen species metabolic process	10/314	102/18670	8.52267890696778e-06	0.000321907055596205	0.00022115343527786	KLF4/ASS1/TYROBP/ACE2/AGXT2/CDKN1A/AGT/CD36/IL1B/HBB	10
BP	GO:1904018	positive regulation of vasculature development	15/314	230/18670	8.66208953110586e-06	0.000324198387268753	0.000222727603541449	EGR1/KLF4/SRPX2/CTH/CD34/ECM1/C3AR1/TWIST1/SFRP2/CYBB/CXCR2/APLNR/CX3CR1/SERPINE1/IL1B	15
BP	GO:0032623	interleukin-2 production	8/314	62/18670	8.99415308765918e-06	0.000333593948305341	0.000229182449943482	ZFP36/GATA3/PDE4B/NR1H4/CD34/TNFAIP3/VSIG4/IL1B	8
BP	GO:0046320	regulation of fatty acid oxidation	6/314	30/18670	9.11534466395029e-06	0.000335070303406101	0.000230196720977767	PDK4/NR4A3/TWIST1/FABP1/ACADL/PPARGC1A	6
BP	GO:0006855	drug transmembrane transport	9/314	82/18670	9.58701456367967e-06	0.000349289725297958	0.000239965609060152	SLC19A2/LRP2/SLC17A3/SLC13A3/SLC13A1/SLC47A2/SLC47A1/AGT/SLC25A18	9
BP	GO:0050679	positive regulation of epithelial cell proliferation	14/314	206/18670	1.08455893766801e-05	0.000391677995296419	0.000269086783519292	JUN/NR4A1/ECM1/NR4A3/NRARP/TWIST1/TNFAIP3/ARG1/MYC/HTR2B/SOX9/EGR3/APLNR/AREG	14
BP	GO:0010565	regulation of cellular ketone metabolic process	13/314	181/18670	1.2410078182658e-05	0.000444280798939157	0.00030522544692725	EGR1/NR1H4/RDH10/PDK4/NR4A3/TWIST1/ACMSD/APOC1/FABP1/ACADL/PPARGC1A/BHMT/IL1B	13
BP	GO:0030258	lipid modification	15/314	238/18670	1.30310720895764e-05	0.000462490722351603	0.000317735850314807	PDK4/NR4A3/TWIST1/APOC1/FABP1/ACADL/SLC27A2/PPARGC1A/CYP3A7/SOCS3/IMPA2/PLA2G7/AGT/HAO2/APOD	15
BP	GO:0009612	response to mechanical stimulus	14/314	210/18670	1.34864506790618e-05	0.000472594716402727	0.000324677397434035	FOSB/FOS/JUN/JUNB/BTG2/COL3A1/BAG3/COL1A1/AGT/POSTN/SOX9/IL1B/FOSL1/CXCL10	14
BP	GO:0031667	response to nutrient levels	23/314	499/18670	1.35453428553611e-05	0.000472594716402727	0.000324677397434035	ZFP36/JUN/CYP27B1/ATF3/GDF15/NR1H4/SNAI2/PDK4/PCK1/ALB/ASS1/COL1A1/G6PC/PPARGC1A/SFRP2/ARG1/PMAIP1/CDKN1A/CYBB/POSTN/AOC1/IL1B/CXCL10	23
BP	GO:0009069	serine family amino acid metabolic process	7/314	48/18670	1.45089726362473e-05	0.000501514974561962	0.000344545910192141	CTH/CDO1/SHMT1/GLYAT/PSAT1/AGXT2/DAO	7
BP	GO:0001503	ossification	20/314	398/18670	1.46178763535184e-05	0.000501514974561962	0.000344545910192141	CEBPD/CYP27B1/COL1A2/JUNB/SNAI2/COL5A2/ECM1/MMP2/ID4/TWIST1/CEBPB/CLEC5A/MN1/COL1A1/CTHRC1/SFRP2/TAC1/SOX9/AREG/OMD	20
BP	GO:0043409	negative regulation of MAPK cascade	13/314	184/18670	1.47999676987372e-05	0.000503565843104967	0.00034595487782955	DUSP1/ERRFI1/KLF4/ATF3/PER1/SPRY2/MECOM/DUSP6/DUSP2/SFRP2/UCHL1/MYC/IL1B	13
BP	GO:1901617	organic hydroxy compound biosynthetic process	16/314	271/18670	1.52077596658742e-05	0.000505268830290046	0.00034712484742067	CYP27B1/GATA3/NR4A2/NR1H4/SNAI2/PCK1/IP6K3/DDC/CYP8B1/SLC27A2/IMPA2/MOXD1/PSAT1/DAO/PAH/IL1B	16
BP	GO:0006570	tyrosine metabolic process	4/314	10/18670	1.5218201349518e-05	0.000505268830290046	0.00034712484742067	HPD/HGD/PAH/IYD	4
BP	GO:0051918	negative regulation of fibrinolysis	4/314	10/18670	1.5218201349518e-05	0.000505268830290046	0.00034712484742067	HRG/PLG/APOH/SERPINE1	4
BP	GO:0061448	connective tissue development	16/314	273/18670	1.66540848001339e-05	0.000545011190146957	0.000374428254586215	EGR1/CD44/NR1H4/SNAI2/CD34/TGFBI/ECM1/ID4/CRIP1/COL1A1/PPARGC1A/SFRP2/LUM/COL6A3/SOX9/COL21A1	16
BP	GO:0015893	drug transport	14/314	214/18670	1.66799635556271e-05	0.000545011190146957	0.000374428254586215	SLC19A2/SYT11/LRP2/SLC17A3/SLC13A3/ARG1/SLC13A1/SLC47A2/MYC/SLC47A1/AGT/CUBN/SLC25A18/HBB	14
BP	GO:0022407	regulation of cell-cell adhesion	20/314	403/18670	1.75017254314673e-05	0.000567359083475205	0.000389781485572754	KLF4/GATA3/CD44/FXYD5/SNAI2/NFKBIZ/HLX/VNN1/ARG2/NR4A3/NRARP/CEBPB/ASS1/ARG1/PLG/VSIG4/EGR3/FGB/IL1B/IDO1	20
BP	GO:0071230	cellular response to amino acid stimulus	8/314	68/18670	1.80191572923352e-05	0.000579569301348	0.000398170029971255	COL1A2/COL5A2/MMP2/CEBPB/COL3A1/ASS1/COL1A1/CYBB	8
BP	GO:0071241	cellular response to inorganic substance	14/314	217/18670	1.94954042820622e-05	0.00061852914729442	0.000424935842087393	FOSB/FOS/JUN/JUNB/SYT11/CPNE4/MT1X/FBP1/PPARGC1A/DPEP1/CYBB/MT1M/AOC1/MT1G	14
BP	GO:1990748	cellular detoxification	10/314	112/18670	1.95309179373997e-05	0.00061852914729442	0.000424935842087393	PTGS1/GSTA1/MGST1/FABP1/ALB/APOM/IYD/CD36/HBB/AKR1B10	10
BP	GO:0009308	amine metabolic process	11/314	138/18670	2.20881547516887e-05	0.000694175061929026	0.00047690535811802	NR4A2/NR1H4/DDC/ACMSD/SULT1C2/DMGDH/MOXD1/AGMAT/BHMT/AOC1/IDO1	11
BP	GO:0042035	regulation of cytokine biosynthetic process	10/314	114/18670	2.28033454810322e-05	0.00071122252534401	0.000488617139613504	ZFP36/EGR1/ERRFI1/KLF4/GATA3/CEBPB/TYROBP/CYBB/CX3CR1/IL1B	10
BP	GO:0050715	positive regulation of cytokine secretion	11/314	139/18670	2.36325967990941e-05	0.000731544368585492	0.000502578453495575	GATA3/CD34/CRTAM/CD14/TWIST1/CSF1R/CLEC5A/IL33/HTR2B/POSTN/IL1B	11
BP	GO:1901654	response to ketone	13/314	193/18670	2.45648274053179e-05	0.000750476122715523	0.000515584761959171	FOSB/DUSP1/FOS/ERRFI1/KLF4/KLF9/PCK1/ASS1/DDIT4/ARG1/CDKN1A/CYBB/FOSL1	13
BP	GO:0032612	interleukin-1 production	10/314	115/18670	2.46087628289035e-05	0.000750476122715523	0.000515584761959171	EGR1/ERRFI1/NR1H4/ARG2/TNFAIP3/TYROBP/CX3CR1/CD36/IL1B/SUCNR1	10
BP	GO:0097530	granulocyte migration	11/314	141/18670	2.70036011397307e-05	0.000811041367305246	0.000557193703629162	PDE4B/C3AR1/CXCL2/CCL8/CXCR2/IL1B/S100A12/CXCL11/S100A8/CCL4/CXCL10	11
BP	GO:0042359	vitamin D metabolic process	5/314	22/18670	2.71338741978843e-05	0.000811041367305246	0.000557193703629162	CYP27B1/SNAI2/LRP2/CUBN/IL1B	5
BP	GO:2000377	regulation of reactive oxygen species metabolic process	13/314	195/18670	2.73775495615666e-05	0.000811041367305246	0.000557193703629162	KLF4/CD34/ARG2/ASS1/TYROBP/ACE2/AGXT2/CDKN1A/AGT/CX3CR1/CD36/IL1B/HBB	13
BP	GO:0006898	receptor-mediated endocytosis	17/314	316/18670	2.73827423015373e-05	0.000811041367305246	0.000557193703629162	SYT11/SH3GL2/CD14/LRP2/APOC1/ALB/ARC/HTR2B/CUBN/CXCR2/CD36/SERPINE1/HBB/COLEC12/IGKC/JCHAIN/SELE	17
BP	GO:0030595	leukocyte chemotaxis	14/314	224/18670	2.7749081004126e-05	0.000816021189242764	0.000560614892166065	DUSP1/PDE4B/C3AR1/CXCL2/CCL8/PLA2G7/CXCR2/SERPINE1/IL1B/S100A12/CXCL11/S100A8/CCL4/CXCL10	14
BP	GO:0002793	positive regulation of peptide secretion	16/314	288/18670	3.20096199328394e-05	0.000928217041933557	0.000637694588976508	GATA3/NR1H4/CD34/CRTAM/CD14/TWIST1/CSF1R/CLEC5A/IL33/HTR2B/MYRIP/POSTN/FGB/IL1B/S100A8/RBP4	16
BP	GO:0030199	collagen fibril organization	7/314	54/18670	3.20152586724715e-05	0.000928217041933557	0.000637694588976508	COL1A2/COL5A2/COL3A1/AEBP1/COL1A1/SFRP2/LUM	7
BP	GO:0071276	cellular response to cadmium ion	6/314	37/18670	3.23248114828062e-05	0.000930638104018973	0.000639357883358854	FOS/JUN/MT1X/CYBB/MT1M/MT1G	6
BP	GO:0060562	epithelial tube morphogenesis	17/314	322/18670	3.47220068202846e-05	0.000991708746704188	0.00068131403868278	SOX17/GATA3/SPRY2/RDH10/NRARP/TWIST1/LRP2/CSF1R/SOX18/CTHRC1/SFRP2/MYC/AGT/SOX9/CXCR2/AREG/CXCL10	17
BP	GO:0070486	leukocyte aggregation	4/314	12/18670	3.49278038066814e-05	0.000991708746704188	0.00068131403868278	CD44/NR4A3/IL1B/S100A8	4
BP	GO:0062012	regulation of small molecule metabolic process	21/314	459/18670	3.59305379858932e-05	0.0010127565120433	0.000695774068460769	EGR1/CYP27B1/NR1H4/RDH10/SNAI2/PDK4/NUP58/NR4A3/AK4/TWIST1/ACMSD/APOC1/FABP1/ACADL/KHK/DDIT4/FBP1/PPARGC1A/PMAIP1/BHMT/IL1B	21
BP	GO:0006576	cellular biogenic amine metabolic process	7/314	55/18670	3.61610899369358e-05	0.0010127565120433	0.000695774068460769	DDC/ACMSD/DMGDH/MOXD1/AGMAT/BHMT/IDO1	7
BP	GO:0032350	regulation of hormone metabolic process	6/314	38/18670	3.78472201137326e-05	0.00105281760275836	0.000723296446981504	EGR1/CYP27B1/GATA3/RDH10/PPARGC1A/IL1B	6
BP	GO:0019730	antimicrobial humoral response	10/314	122/18670	4.10312360072059e-05	0.00112775764268503	0.000774781019877704	CXCL2/HRG/FGB/LYZ/S100A12/CXCL11/S100A8/IGHM/CXCL10/JCHAIN	10
BP	GO:0051047	positive regulation of secretion	20/314	428/18670	4.1089056692435e-05	0.00112775764268503	0.000774781019877704	GATA3/NR1H4/CD34/CRTAM/CD14/TWIST1/CSF1R/CLEC5A/IL33/SDC1/AGT/HTR2B/TAC1/MYRIP/POSTN/FGB/IL1B/CYP4F2/S100A8/RBP4	20
BP	GO:0051592	response to calcium ion	11/314	148/18670	4.22833297277495e-05	0.00115285078469632	0.000792020264750525	FOSB/DUSP1/FOS/JUN/JUNB/SYT11/CPNE4/SDC1/DPEP1/FGB/SUCNR1	11
BP	GO:0045766	positive regulation of angiogenesis	13/314	204/18670	4.38160226131673e-05	0.00117138574191643	0.00080475396968397	KLF4/SRPX2/CD34/ECM1/C3AR1/TWIST1/SFRP2/CYBB/CXCR2/APLNR/CX3CR1/SERPINE1/IL1B	13
BP	GO:0042089	cytokine biosynthetic process	10/314	123/18670	4.4007815079505e-05	0.00117138574191643	0.00080475396968397	ZFP36/EGR1/ERRFI1/KLF4/GATA3/CEBPB/TYROBP/CYBB/CX3CR1/IL1B	10
BP	GO:0009072	aromatic amino acid family metabolic process	6/314	39/18670	4.41012363364215e-05	0.00117138574191643	0.00080475396968397	HPD/ACMSD/HGD/PAH/IYD/IDO1	6
BP	GO:0051180	vitamin transport	6/314	39/18670	4.41012363364215e-05	0.00117138574191643	0.00080475396968397	SLC19A2/SLC23A1/LRP2/SLC2A2/AFM/CUBN	6
BP	GO:1903428	positive regulation of reactive oxygen species biosynthetic process	7/314	57/18670	4.57792334162589e-05	0.00120816092291499	0.000830018894665908	KLF4/ASS1/AGXT2/AGT/CD36/IL1B/HBB	7
BP	GO:0006469	negative regulation of protein kinase activity	14/314	235/18670	4.6947852354002e-05	0.00122214819476442	0.000839628293297881	DUSP1/ERRFI1/SPRY2/GADD45B/TNFAIP3/DUSP6/DUSP2/SFRP2/SOCS3/ITPRIP/HHEX/UCHL1/CDKN1A/IL1B	14
BP	GO:0042107	cytokine metabolic process	10/314	124/18670	4.71667470285704e-05	0.00122214819476442	0.000839628293297881	ZFP36/EGR1/ERRFI1/KLF4/GATA3/CEBPB/TYROBP/CYBB/CX3CR1/IL1B	10
BP	GO:0001655	urogenital system development	17/314	330/18670	4.71997966887402e-05	0.00122214819476442	0.000839628293297881	EGR1/SOX17/GATA3/TIPARP/RDH10/CD34/ARG2/ID4/ASS1/CRIP1/SDC1/MYC/AGT/SOX9/CXCR2/CALB1/RBP4	17
BP	GO:0008202	steroid metabolic process	17/314	331/18670	4.90097590829146e-05	0.00125742196263439	0.000863861732124463	EGR1/CYP27B1/TIPARP/NR1H4/SNAI2/LRP2/APOC1/ACADL/CYP8B1/G6PC/SLC27A2/PPARGC1A/CYP3A7/AGT/CUBN/AKR1C1/IL1B	17
BP	GO:0070664	negative regulation of leukocyte proliferation	8/314	78/18670	4.9422639065398e-05	0.00125742196263439	0.000863861732124463	ARG2/CEBPB/TNFAIP3/CCL8/ARG1/TYROBP/VSIG4/IDO1	8
BP	GO:0019627	urea metabolic process	4/314	13/18670	4.9783769713239e-05	0.00125742196263439	0.000863861732124463	NR1H4/ARG2/ASS1/ARG1	4
BP	GO:0030656	regulation of vitamin metabolic process	4/314	13/18670	4.9783769713239e-05	0.00125742196263439	0.000863861732124463	CYP27B1/RDH10/SNAI2/IL1B	4
BP	GO:0071385	cellular response to glucocorticoid stimulus	7/314	58/18670	5.13208101323005e-05	0.00127010009591068	0.000872571739184641	ZFP36/ERRFI1/KLF9/PCK1/ASS1/DDIT4/ARG1	7
BP	GO:1902041	regulation of extrinsic apoptotic signaling pathway via death domain receptors	7/314	58/18670	5.13208101323005e-05	0.00127010009591068	0.000872571739184641	ATF3/TNFAIP3/SFRP2/ITPRIP/PMAIP1/FGB/SERPINE1	7
BP	GO:0031669	cellular response to nutrient levels	14/314	237/18670	5.14736592612385e-05	0.00127010009591068	0.000872571739184641	JUN/CYP27B1/ATF3/NR1H4/SNAI2/PDK4/PCK1/ALB/COL1A1/PMAIP1/CDKN1A/CYBB/POSTN/AOC1	14
BP	GO:0032611	interleukin-1 beta production	9/314	101/18670	5.16951758977955e-05	0.00127010009591068	0.000872571739184641	EGR1/ERRFI1/ARG2/TNFAIP3/TYROBP/CX3CR1/CD36/IL1B/SUCNR1	9
BP	GO:0050714	positive regulation of protein secretion	15/314	268/18670	5.18282283490393e-05	0.00127010009591068	0.000872571739184641	GATA3/NR1H4/CD34/CRTAM/CD14/TWIST1/CSF1R/CLEC5A/IL33/HTR2B/MYRIP/POSTN/FGB/IL1B/RBP4	15
BP	GO:0070372	regulation of ERK1 and ERK2 cascade	16/314	300/18670	5.22262289800837e-05	0.00127228038290535	0.000874069618620274	DUSP1/JUN/ERRFI1/KLF4/ATF3/CD44/SPRY2/FN1/CSF1R/DUSP6/CCL8/HTR2B/CD36/FGB/IL1B/CCL4	16
BP	GO:0007623	circadian rhythm	13/314	208/18670	5.35306130669633e-05	0.00129638549409816	0.000890630076228671	EGR1/JUN/PER1/BHLHE40/KLF9/NFIL3/DDC/TOP2A/ID4/ASS1/PPARGC1A/EGR3/SERPINE1	13
BP	GO:0098869	cellular oxidant detoxification	9/314	102/18670	5.58731594775528e-05	0.00134520349455605	0.000924168541189193	PTGS1/GSTA1/MGST1/FABP1/ALB/APOM/IYD/CD36/HBB	9
BP	GO:0034599	cellular response to oxidative stress	16/314	302/18670	5.65147955936711e-05	0.00135274077592526	0.000929346730478546	FOS/JUN/KLF4/NR4A2/MMP2/VNN1/MGST1/NR4A3/TNFAIP3/FABP1/PPARGC1A/ARG1/DPEP1/CYBB/HSPA1B/CD36	16
BP	GO:0022408	negative regulation of cell-cell adhesion	12/314	181/18670	5.86844005526197e-05	0.00139655304667708	0.000959446208000543	KLF4/FXYD5/SNAI2/HLX/ARG2/NRARP/CEBPB/ASS1/ARG1/PLG/VSIG4/IDO1	12
BP	GO:0018958	phenol-containing compound metabolic process	9/314	103/18670	6.03322474302568e-05	0.00142751645212855	0.000980718383817906	GATA3/NR4A2/CRYM/DDC/DIO1/MOXD1/DAO/PAH/IYD	9
BP	GO:1903037	regulation of leukocyte cell-cell adhesion	16/314	304/18670	6.11105177569752e-05	0.00143766858060267	0.000987692999777398	KLF4/GATA3/CD44/NFKBIZ/HLX/VNN1/ARG2/NR4A3/NRARP/CEBPB/ASS1/ARG1/VSIG4/EGR3/IL1B/IDO1	16
BP	GO:0002576	platelet degranulation	10/314	128/18670	6.18117602185084e-05	0.00144590350465681	0.000993350476717297	FN1/ECM1/ALB/HRG/PLG/APOH/CD36/SERPINA1/FGB/SERPINE1	10
BP	GO:0030194	positive regulation of blood coagulation	5/314	26/18670	6.41386812497861e-05	0.00147495042181114	0.00101330600549877	HRG/PLG/APOH/CD36/SERPINE1	5
BP	GO:0045992	negative regulation of embryonic development	5/314	26/18670	6.41386812497861e-05	0.00147495042181114	0.00101330600549877	SOX17/GATA3/COL5A2/NRARP/SFRP2	5
BP	GO:1900048	positive regulation of hemostasis	5/314	26/18670	6.41386812497861e-05	0.00147495042181114	0.00101330600549877	HRG/PLG/APOH/CD36/SERPINE1	5
BP	GO:2001236	regulation of extrinsic apoptotic signaling pathway	11/314	155/18670	6.4486537752248e-05	0.00147495042181114	0.00101330600549877	ATF3/SNAI2/TNFAIP3/SFRP2/ITPRIP/PMAIP1/AGT/HSPA1B/FGB/SERPINE1/IL1B	11
BP	GO:0001523	retinoid metabolic process	9/314	104/18670	6.50874197432194e-05	0.00148046909990516	0.00101709739371928	RDH10/LRP2/ALDH8A1/SDC1/APOM/CYP3A7/AKR1C1/RBP4/AKR1B10	9
BP	GO:0030856	regulation of epithelial cell differentiation	11/314	156/18670	6.83570473420033e-05	0.00153885471053298	0.00105720890459382	ZFP36/CYP27B1/ERRFI1/GATA3/APOLD1/ATOH8/CEBPB/MAFF/SOX9/SERPINE1/IL1B	11
BP	GO:0051917	regulation of fibrinolysis	4/314	14/18670	6.87756295210269e-05	0.00153885471053298	0.00105720890459382	HRG/PLG/APOH/SERPINE1	4
BP	GO:0071941	nitrogen cycle metabolic process	4/314	14/18670	6.87756295210269e-05	0.00153885471053298	0.00105720890459382	NR1H4/ARG2/ASS1/ARG1	4
BP	GO:0071384	cellular response to corticosteroid stimulus	7/314	61/18670	7.13285606830033e-05	0.00158043466125861	0.00108577475545604	ZFP36/ERRFI1/KLF9/PCK1/ASS1/DDIT4/ARG1	7
BP	GO:0019216	regulation of lipid metabolic process	19/314	410/18670	7.14017116818316e-05	0.00158043466125861	0.00108577475545604	EGR1/CYP27B1/KLF4/NR1H4/RDH10/SNAI2/PDK4/NR4A3/TWIST1/APOC1/FABP1/ACADL/PPARGC1A/SOCS3/AGT/HTR2B/CD36/IL1B/APOD	19
BP	GO:0072330	monocarboxylic acid biosynthetic process	17/314	343/18670	7.60338208972509e-05	0.00167396385365766	0.00115003026597756	PTGS1/NR1H4/RDH10/PDK4/NUP58/ACMSD/APOC1/ALDH8A1/ACADL/CYP8B1/SLC27A2/ALDOB/DDIT4/FBP1/PPARGC1A/IL1B/IDO1	17
BP	GO:0050820	positive regulation of coagulation	5/314	27/18670	7.76380529526411e-05	0.00169653273807105	0.00116553532009688	HRG/PLG/APOH/CD36/SERPINE1	5
BP	GO:0006775	fat-soluble vitamin metabolic process	6/314	43/18670	7.78830914489746e-05	0.00169653273807105	0.00116553532009688	CYP27B1/SNAI2/LRP2/CUBN/IL1B/CYP4F2	6
BP	GO:0062014	negative regulation of small molecule metabolic process	9/314	107/18670	8.12879051319632e-05	0.00176138055488575	0.00121008643262928	CYP27B1/NR1H4/SNAI2/ACMSD/APOC1/ACADL/DDIT4/FBP1/PPARGC1A	9
BP	GO:1901214	regulation of neuron death	16/314	313/18670	8.61124320069212e-05	0.00185615121765704	0.00127519484597739	FOS/EGR1/JUN/GATA3/NR4A2/BTG2/CD34/NR4A3/CEBPB/DDIT4/PPARGC1A/FOXQ1/TYROBP/C1QA/CX3CR1/TOX3	16
BP	GO:0046686	response to cadmium ion	7/314	63/18670	8.79006030544249e-05	0.00188482699362014	0.00129489539696952	FOS/JUN/MT1X/ARG1/CYBB/MT1M/MT1G	7
BP	GO:0046189	phenol-containing compound biosynthetic process	6/314	44/18670	8.89174878488356e-05	0.00189675283665107	0.00130308857294694	GATA3/NR4A2/DDC/MOXD1/DAO/PAH	6
BP	GO:0071383	cellular response to steroid hormone stimulus	14/314	250/18670	9.13260478000909e-05	0.00192862794295767	0.00132498709656425	ZFP36/ERRFI1/PER1/NR4A2/NR4A1/NR1H4/KLF9/PCK1/NR4A3/ESRRG/ASS1/DDIT4/PPARGC1A/ARG1	14
BP	GO:0046321	positive regulation of fatty acid oxidation	4/314	15/18670	9.25454390898295e-05	0.00192862794295767	0.00132498709656425	NR4A3/TWIST1/FABP1/PPARGC1A	4
BP	GO:0009074	aromatic amino acid family catabolic process	5/314	28/18670	9.32224825476259e-05	0.00192862794295767	0.00132498709656425	HPD/ACMSD/HGD/PAH/IDO1	5
BP	GO:0034368	protein-lipid complex remodeling	5/314	28/18670	9.32224825476259e-05	0.00192862794295767	0.00132498709656425	APOC1/ALB/APOM/PLA2G7/AGT	5
BP	GO:0034369	plasma lipoprotein particle remodeling	5/314	28/18670	9.32224825476259e-05	0.00192862794295767	0.00132498709656425	APOC1/ALB/APOM/PLA2G7/AGT	5
BP	GO:0042730	fibrinolysis	5/314	28/18670	9.32224825476259e-05	0.00192862794295767	0.00132498709656425	HRG/PLG/APOH/FGB/SERPINE1	5
BP	GO:0015718	monocarboxylic acid transport	11/314	162/18670	9.60220325622056e-05	0.001976613540293	0.00135795369207709	NR1H4/FABP1/SLC27A2/PLA2G4A/SLC16A9/SLC5A12/AKR1C1/CD36/SLC10A2/IL1B/CYP4F2	11
BP	GO:0072503	cellular divalent inorganic cation homeostasis	21/314	493/18670	9.94318993152588e-05	0.00202962371512138	0.00139437222365063	FPR3/CYSLTR1/GPR65/C3AR1/LPAR6/ANK2/CCL8/MT1X/AGT/HTR2B/TAC1/CXCR2/APLNR/MT1M/CX3CR1/CD36/CALB1/MT1G/CXCL11/S100A8/CXCL10	21
BP	GO:0008625	extrinsic apoptotic signaling pathway via death domain receptors	8/314	86/18670	9.95831893258489e-05	0.00202962371512138	0.00139437222365063	ATF3/TNFAIP3/BAG3/SFRP2/ITPRIP/PMAIP1/FGB/SERPINE1	8
BP	GO:0016101	diterpenoid metabolic process	9/314	110/18670	0.0001007487416779	0.00204326388910302	0.00140374316250203	RDH10/LRP2/ALDH8A1/SDC1/APOM/CYP3A7/AKR1C1/RBP4/AKR1B10	9
BP	GO:0051348	negative regulation of transferase activity	15/314	285/18670	0.00010345220383756	0.00208780746666292	0.00143434505527102	DUSP1/ZFP36/ERRFI1/SPRY2/GADD45B/TNFAIP3/DUSP6/DUSP2/SFRP2/SOCS3/ITPRIP/HHEX/UCHL1/CDKN1A/IL1B	15
BP	GO:0002548	monocyte chemotaxis	7/314	65/18670	0.000107481776804217	0.00215854865903884	0.0014829449770112	DUSP1/CCL8/PLA2G7/SERPINE1/S100A12/CCL4/CXCL10	7
BP	GO:0045444	fat cell differentiation	13/314	223/18670	0.000108577251253935	0.00216996380297306	0.00149078729749271	ZFP36/CEBPD/KLF4/GATA3/NR4A2/NR4A1/SNAI2/NR4A3/ALDH6A1/ID4/CEBPB/PPARGC1A/SFRP2	13
BP	GO:0034367	protein-containing complex remodeling	5/314	29/18670	0.000111102944536271	0.00220971411911029	0.0015180961707041	APOC1/ALB/APOM/PLA2G7/AGT	5
BP	GO:0097191	extrinsic apoptotic signaling pathway	13/314	224/18670	0.000113557185913876	0.00224134914169206	0.00153982975435015	ATF3/SNAI2/TNFAIP3/BAG3/IL33/SFRP2/ITPRIP/PMAIP1/AGT/HSPA1B/FGB/SERPINE1/IL1B	13
BP	GO:0001667	ameboidal-type cell migration	20/314	461/18670	0.000113782358662531	0.00224134914169206	0.00153982975435015	JUN/SOX17/KLF4/GATA3/NR4A1/SRPX2/FN1/ATOH8/TWIST1/PBLD/SOX18/HRG/AGT/HTR2B/TAC1/SOX9/EGR3/HBEGF/APOH/S100A2	20
BP	GO:0061008	hepaticobiliary system development	10/314	138/18670	0.000116238154825758	0.00227882134960784	0.00156557354394392	JUN/SOX17/PCK1/HLX/AK4/CEBPB/TNFAIP3/ASS1/ARG1/SOX9	10
BP	GO:0006959	humoral immune response	17/314	356/18670	0.000119392522273992	0.00232956878768732	0.0016004375522585	GATA3/C3AR1/CXCL2/HRG/C1QA/VSIG4/C1QB/FGB/LYZ/IL1B/S100A12/CXCL11/S100A8/IGHM/CXCL10/IGKC/JCHAIN	17
BP	GO:0002791	regulation of peptide secretion	21/314	500/18670	0.000120980878376518	0.00234942583149115	0.00161407954417926	GATA3/NR1H4/FN1/CD34/SYT11/ARG2/CRTAM/CD14/TWIST1/TNFAIP3/CSF1R/SLC2A2/CLEC5A/IL33/HTR2B/MYRIP/POSTN/FGB/IL1B/S100A8/RBP4	21
BP	GO:0033673	negative regulation of kinase activity	14/314	257/18670	0.000122290686808184	0.00236371247694504	0.00162389461553541	DUSP1/ERRFI1/SPRY2/GADD45B/TNFAIP3/DUSP6/DUSP2/SFRP2/SOCS3/ITPRIP/HHEX/UCHL1/CDKN1A/IL1B	14
BP	GO:0007586	digestion	10/314	139/18670	0.000123416880254181	0.00237433315890871	0.00163119113252821	FABP1/SLC2A2/PBLD/PPARGC1A/MGAM/TAC1/AKR1C1/SOX9/CD36/RBP4	10
BP	GO:0002685	regulation of leukocyte migration	12/314	196/18670	0.000125621007896296	0.00240549623027466	0.00165260048086829	DUSP1/ECM1/C3AR1/IL33/CCL8/PLA2G7/CXCR2/CX3CR1/SERPINE1/CCL4/APOD/CXCL10	12
BP	GO:0051181	cofactor transport	6/314	47/18670	0.000129652950158587	0.00245982117881522	0.00168992227541171	SLC19A2/SLC23A1/LRP2/HRG/SLC22A6/CUBN	6
BP	GO:0061614	pri-miRNA transcription by RNA polymerase II	6/314	47/18670	0.000129652950158587	0.00245982117881522	0.00168992227541171	FOS/JUN/KLF4/ATOH8/SOX9/FOSL1	6
BP	GO:0071549	cellular response to dexamethasone stimulus	5/314	30/18670	0.000131500464510736	0.00248120816585976	0.00170461535396627	ERRFI1/PCK1/ASS1/DDIT4/ARG1	5
BP	GO:0070482	response to oxygen levels	18/314	394/18670	0.000131985569182241	0.00248120816585976	0.00170461535396627	EGR1/APOLD1/NR4A2/PCK1/CD34/MMP2/AK4/TWIST1/FABP1/COL1A1/UCP2/DDIT4/PPARGC1A/PMAIP1/MYC/CDKN1A/CYBB/POSTN	18
BP	GO:0001656	metanephros development	8/314	90/18670	0.000137283805458203	0.00255745442113766	0.00175699731015095	EGR1/GATA3/RDH10/CD34/MYC/SOX9/CXCR2/CALB1	8
BP	GO:0071674	mononuclear cell migration	8/314	90/18670	0.000137283805458203	0.00255745442113766	0.00175699731015095	DUSP1/C3AR1/CCL8/PLA2G7/SERPINE1/S100A12/CCL4/CXCL10	8
BP	GO:0072001	renal system development	15/314	293/18670	0.000140410753838688	0.0026039237547472	0.00178892221699647	EGR1/SOX17/GATA3/TIPARP/RDH10/CD34/ARG2/ASS1/SDC1/MYC/AGT/SOX9/CXCR2/CALB1/RBP4	15
BP	GO:2001234	negative regulation of apoptotic signaling pathway	13/314	230/18670	0.000147781322079334	0.00272832153811936	0.00187438476482025	NR4A2/CD44/SNAI2/CTH/VNN1/TNFAIP3/SFRP2/ITPRIP/HSPA1B/CX3CR1/FGB/SERPINE1/IL1B	13
BP	GO:1903532	positive regulation of secretion by cell	18/314	399/18670	0.000154344519796067	0.00282967647494521	0.00194401664169816	GATA3/NR1H4/CD34/CRTAM/CD14/TWIST1/CSF1R/CLEC5A/IL33/SDC1/AGT/HTR2B/TAC1/MYRIP/POSTN/FGB/IL1B/RBP4	18
BP	GO:0003401	axis elongation	5/314	31/18670	0.000154645908880902	0.00282967647494521	0.00194401664169816	SPRY2/RDH10/SFRP2/SOX9/AREG	5
BP	GO:0050708	regulation of protein secretion	20/314	472/18670	0.000155911821670165	0.00283725564778602	0.0019492236108564	GATA3/NR1H4/FN1/CD34/SYT11/ARG2/CRTAM/CD14/TWIST1/TNFAIP3/CSF1R/SLC2A2/CLEC5A/IL33/HTR2B/MYRIP/POSTN/FGB/IL1B/RBP4	20
BP	GO:0000097	sulfur amino acid biosynthetic process	4/314	17/18670	0.000157127589918681	0.00283725564778602	0.0019492236108564	CTH/CDO1/BHMT2/BHMT	4
BP	GO:0009070	serine family amino acid biosynthetic process	4/314	17/18670	0.000157127589918681	0.00283725564778602	0.0019492236108564	CTH/SHMT1/PSAT1/AGXT2	4
BP	GO:0006869	lipid transport	17/314	365/18670	0.000160910068305751	0.00289286790923484	0.00198742980251691	APOLD1/NR1H4/APOC1/FABP1/APOM/SLC27A2/PLA2G4A/AGT/TAC1/AKR1C1/APOH/CD36/SLC10A2/IL1B/CYP4F2/RBP4/APOD	17
BP	GO:0060249	anatomical structure homeostasis	19/314	437/18670	0.00016374023258263	0.00292574735467739	0.00201001831737932	PPP1R10/PDK4/CD34/TNFAIP3/CSF1R/NAPSA/ALB/BAG3/PBLD/USH1C/AZGP1/MYC/CUBN/SOX9/LYZ/CALB1/RBP4/IGKC/JCHAIN	19
BP	GO:0071825	protein-lipid complex subunit organization	6/314	49/18670	0.000164160223203905	0.00292574735467739	0.00201001831737932	SH3GL2/APOC1/ALB/APOM/PLA2G7/AGT	6
BP	GO:0032720	negative regulation of tumor necrosis factor production	7/314	70/18670	0.000172286168358625	0.00305733687557095	0.0021004216623395	ERRFI1/NR1H4/CD34/SYT11/ARG2/TWIST1/TNFAIP3	7
BP	GO:0030278	regulation of ossification	12/314	203/18670	0.000174562230784135	0.0030759836502689	0.00211323218702237	CEBPD/CYP27B1/SNAI2/ECM1/TWIST1/CEBPB/CTHRC1/SFRP2/TAC1/SOX9/AREG/OMD	12
BP	GO:0071901	negative regulation of protein serine/threonine kinase activity	10/314	145/18670	0.000174831230061434	0.0030759836502689	0.00211323218702237	DUSP1/SPRY2/TNFAIP3/DUSP6/DUSP2/SFRP2/HHEX/UCHL1/CDKN1A/IL1B	10
BP	GO:0016042	lipid catabolic process	16/314	333/18670	0.000175802330175904	0.00307990720567743	0.00211592770966474	CYP27B1/PCK1/PLD6/TWIST1/APOC1/FABP1/ACADL/SLC27A2/PLA2G4A/ENPP6/GBA3/PLA2G7/HAO2/IL1B/CYP4F2/AKR1B10	16
BP	GO:0051385	response to mineralocorticoid	5/314	32/18670	0.00018077975379481	0.00314038078638495	0.00215747367731137	FOSB/FOS/CDKN1A/CYBB/FOSL1	5
BP	GO:0060325	face morphogenesis	5/314	32/18670	0.00018077975379481	0.00314038078638495	0.00215747367731137	CSRNP1/TIPARP/MMP2/COL1A1/CRISPLD2	5
BP	GO:0045834	positive regulation of lipid metabolic process	10/314	146/18670	0.000184943592443364	0.00319921331970306	0.00219789222863918	NR1H4/RDH10/NR4A3/TWIST1/APOC1/FABP1/PPARGC1A/AGT/HTR2B/IL1B	10
BP	GO:0006721	terpenoid metabolic process	9/314	120/18670	0.00019601354076487	0.00336244894720405	0.00231003677208424	RDH10/LRP2/ALDH8A1/SDC1/APOM/CYP3A7/AKR1C1/RBP4/AKR1B10	9
BP	GO:0022612	gland morphogenesis	9/314	120/18670	0.00019601354076487	0.00336244894720405	0.00231003677208424	SNAI2/ID4/CEBPB/TNFAIP3/CSF1R/CRIP1/ARG1/SOX9/AREG	9
BP	GO:0071605	monocyte chemotactic protein-1 production	4/314	18/18670	0.00019935548553084	0.00339151460301846	0.0023300051745166	NR1H4/TWIST1/IL1B/APOD	4
BP	GO:0071637	regulation of monocyte chemotactic protein-1 production	4/314	18/18670	0.00019935548553084	0.00339151460301846	0.0023300051745166	NR1H4/TWIST1/IL1B/APOD	4
BP	GO:0048146	positive regulation of fibroblast proliferation	6/314	51/18670	0.000205549356819985	0.0034714544354868	0.00238492465595874	JUN/FN1/FOSL2/MYC/CDKN1A/AGT	6
BP	GO:1903556	negative regulation of tumor necrosis factor superfamily cytokine production	7/314	72/18670	0.000205740802103177	0.0034714544354868	0.00238492465595874	ERRFI1/NR1H4/CD34/SYT11/ARG2/TWIST1/TNFAIP3	7
BP	GO:0061041	regulation of wound healing	10/314	148/18670	0.000206649216139318	0.00347255029732887	0.0023856775242378	CD34/TNFAIP3/HRG/PLG/CDKN1A/HBEGF/APOH/CD36/FGB/SERPINE1	10
BP	GO:0019217	regulation of fatty acid metabolic process	8/314	96/18670	0.000215295256814711	0.00360313240774864	0.0024753887679124	PDK4/NR4A3/TWIST1/APOC1/FABP1/ACADL/PPARGC1A/IL1B	8
BP	GO:0120162	positive regulation of cold-induced thermogenesis	8/314	97/18670	0.000231275587983821	0.00381051582423366	0.0026178632933321	CEBPB/ESRRG/ACADL/UCP2/GADD45G/PPARGC1A/GATM/CD36	8
BP	GO:1990868	response to chemokine	8/314	97/18670	0.000231275587983821	0.00381051582423366	0.0026178632933321	DUSP1/CXCL2/CCL8/CXCR2/CX3CR1/CXCL11/CCL4/CXCL10	8
BP	GO:1990869	cellular response to chemokine	8/314	97/18670	0.000231275587983821	0.00381051582423366	0.0026178632933321	DUSP1/CXCL2/CCL8/CXCR2/CX3CR1/CXCL11/CCL4/CXCL10	8
BP	GO:1903034	regulation of response to wounding	11/314	179/18670	0.000231389107616812	0.00381051582423366	0.0026178632933321	KLF4/CD34/TNFAIP3/HRG/PLG/CDKN1A/HBEGF/APOH/CD36/FGB/SERPINE1	11
BP	GO:0009064	glutamine family amino acid metabolic process	7/314	74/18670	0.000244249999774296	0.00400628386083975	0.00275235793413098	NR1H4/ARG2/ASS1/ARG1/GLYATL1/AGMAT/DAO	7
BP	GO:0002544	chronic inflammatory response	4/314	19/18670	0.000249186756900229	0.00407103919904064	0.00279684551291109	VNN1/TNFAIP3/S100A8/IDO1	4
BP	GO:0019218	regulation of steroid metabolic process	9/314	124/18670	0.000250888182245725	0.00408263496563498	0.00280481192300505	EGR1/CYP27B1/NR1H4/SNAI2/APOC1/ACADL/PPARGC1A/AGT/IL1B	9
BP	GO:0009266	response to temperature stimulus	13/314	243/18670	0.000253466907258054	0.00409695347881929	0.00281464888781751	FOS/CD34/NUP58/CD14/DNAJB1/BAG3/UCP2/PPARGC1A/CDKN1A/HTR2B/HSPA1B/HSPA6/CXCL10	13
BP	GO:0030195	negative regulation of blood coagulation	6/314	53/18670	0.000254753483259106	0.00409695347881929	0.00281464888781751	CD34/HRG/PLG/APOH/FGB/SERPINE1	6
BP	GO:0038066	p38MAPK cascade	6/314	53/18670	0.000254753483259106	0.00409695347881929	0.00281464888781751	DUSP1/ZFP36/PER1/GADD45B/GADD45G/IL1B	6
BP	GO:0019395	fatty acid oxidation	8/314	99/18670	0.000266157021287493	0.00426302008290735	0.00292873834109458	PDK4/NR4A3/TWIST1/FABP1/ACADL/SLC27A2/PPARGC1A/HAO2	8
BP	GO:0008217	regulation of blood pressure	11/314	182/18670	0.000267150639152319	0.00426302008290735	0.00292873834109458	COL1A2/PTGS1/CD34/ACE2/AGT/TAC1/POSTN/ERAP2/SUCNR1/CYP4F2/HBB	11
BP	GO:0034612	response to tumor necrosis factor	15/314	312/18670	0.000277081384418853	0.0044044172187352	0.00302587961769338	ZFP36/GATA3/NR1H4/PCK1/CD14/TNFAIP3/ASS1/COL1A1/CCL8/PPARGC1A/POSTN/HSPA1B/UBD/CCL4/SELE	15
BP	GO:0006584	catecholamine metabolic process	6/314	54/18670	0.000282595761332434	0.00444063644811309	0.00305076259823322	GATA3/NR4A2/DDC/MOXD1/DAO/PAH	6
BP	GO:0009712	catechol-containing compound metabolic process	6/314	54/18670	0.000282595761332434	0.00444063644811309	0.00305076259823322	GATA3/NR4A2/DDC/MOXD1/DAO/PAH	6
BP	GO:1900047	negative regulation of hemostasis	6/314	54/18670	0.000282595761332434	0.00444063644811309	0.00305076259823322	CD34/HRG/PLG/APOH/FGB/SERPINE1	6
BP	GO:0022600	digestive system process	8/314	100/18670	0.000285145990289956	0.00446367316358839	0.00306658905707069	FABP1/SLC2A2/PBLD/TAC1/AKR1C1/SOX9/CD36/RBP4	8
BP	GO:0061045	negative regulation of wound healing	7/314	76/18670	0.000288360363544367	0.00448203630084299	0.00307920471993278	CD34/HRG/PLG/CDKN1A/APOH/FGB/SERPINE1	7
BP	GO:0070997	neuron death	16/314	348/18670	0.000288496385650569	0.00448203630084299	0.00307920471993278	FOS/EGR1/JUN/GATA3/NR4A2/BTG2/CD34/NR4A3/CEBPB/DDIT4/PPARGC1A/FOXQ1/TYROBP/C1QA/CX3CR1/TOX3	16
BP	GO:0097006	regulation of plasma lipoprotein particle levels	8/314	101/18670	0.000305227780775302	0.00472192009723806	0.00324400733832215	NR1H4/APOC1/ALB/APOM/PLA2G7/AGT/CUBN/CD36	8
BP	GO:0006525	arginine metabolic process	4/314	20/18670	0.000307377844561525	0.00472192009723806	0.00324400733832215	ARG2/ASS1/ARG1/AGMAT	4
BP	GO:0060602	branch elongation of an epithelium	4/314	20/18670	0.000307377844561525	0.00472192009723806	0.00324400733832215	SPRY2/RDH10/SOX9/AREG	4
BP	GO:0010631	epithelial cell migration	16/314	351/18670	0.000317331595143	0.00485670697845254	0.00333660730248187	JUN/KLF4/GATA3/NR4A1/SRPX2/ATOH8/PBLD/SOX18/HRG/AGT/TAC1/SOX9/EGR3/HBEGF/APOH/S100A2	16
BP	GO:0045926	negative regulation of growth	13/314	249/18670	0.000320800720418977	0.00487356666407723	0.00334819007871739	CYP27B1/SOX17/GDF15/MT1X/FBP1/SFRP2/HRG/CDKN1A/AGT/HSPA1B/MT1M/MT1G/RBP4	13
BP	GO:0071560	cellular response to transforming growth factor beta stimulus	13/314	249/18670	0.000320800720418977	0.00487356666407723	0.00334819007871739	FOS/JUN/COL1A2/GDF15/RASL11B/COL3A1/PBLD/COL1A1/PPARGC1A/ARG1/POSTN/SOX9/CX3CR1	13
BP	GO:0044242	cellular lipid catabolic process	12/314	217/18670	0.000322538691390352	0.00488195511931647	0.00335395303314968	PCK1/TWIST1/APOC1/FABP1/ACADL/SLC27A2/PLA2G4A/ENPP6/GBA3/HAO2/CYP4F2/AKR1B10	12
BP	GO:0034754	cellular hormone metabolic process	9/314	129/18670	0.000336828502639936	0.00503859210147685	0.00346156423984462	EGR1/TIPARP/RDH10/ALDH8A1/PPARGC1A/CYP3A7/AKR1C1/RBP4/AKR1B10	9
BP	GO:0044106	cellular amine metabolic process	9/314	129/18670	0.000336828502639936	0.00503859210147685	0.00346156423984462	NR4A2/NR1H4/DDC/ACMSD/DMGDH/MOXD1/AGMAT/BHMT/IDO1	9
BP	GO:1903038	negative regulation of leukocyte cell-cell adhesion	9/314	129/18670	0.000336828502639936	0.00503859210147685	0.00346156423984462	KLF4/HLX/ARG2/NRARP/CEBPB/ASS1/ARG1/VSIG4/IDO1	9
BP	GO:0043407	negative regulation of MAP kinase activity	7/314	78/18670	0.000338652683019266	0.00503859210147685	0.00346156423984462	DUSP1/SPRY2/DUSP6/DUSP2/SFRP2/UCHL1/IL1B	7
BP	GO:0002683	negative regulation of immune system process	19/314	463/18670	0.000339006561114668	0.00503859210147685	0.00346156423984462	DUSP1/ZFP36/HLX/ARG2/TSC22D3/NRARP/CD14/CEBPB/TNFAIP3/COL3A1/IL33/ARG1/TYROBP/MYC/VSIG4/SOX9/CXCR2/IDO1/APOD	19
BP	GO:0090132	epithelium migration	16/314	354/18670	0.000348625201088407	0.00515548649743153	0.0035418718838701	JUN/KLF4/GATA3/NR4A1/SRPX2/ATOH8/PBLD/SOX18/HRG/AGT/TAC1/SOX9/EGR3/HBEGF/APOH/S100A2	16
BP	GO:0043583	ear development	12/314	219/18670	0.000350543152251231	0.00515548649743153	0.0035418718838701	CEBPD/GATA3/SPRY2/RDH10/NR4A3/TWIST1/USH1C/CTHRC1/FREM2/SOX9/C1QB/CALB1	12
BP	GO:0007204	positive regulation of cytosolic calcium ion concentration	15/314	319/18670	0.000350628180539429	0.00515548649743153	0.0035418718838701	FPR3/CYSLTR1/GPR65/C3AR1/LPAR6/ANK2/AGT/HTR2B/TAC1/CXCR2/APLNR/CX3CR1/CD36/CXCL11/CXCL10	15
BP	GO:0045923	positive regulation of fatty acid metabolic process	5/314	37/18670	0.000365331413489441	0.00532893927882446	0.00366103571640088	NR4A3/TWIST1/FABP1/PPARGC1A/IL1B	5
BP	GO:0060323	head morphogenesis	5/314	37/18670	0.000365331413489441	0.00532893927882446	0.00366103571640088	CSRNP1/TIPARP/MMP2/COL1A1/CRISPLD2	5
BP	GO:0030193	regulation of blood coagulation	7/314	79/18670	0.00036630794654052	0.00532893927882446	0.00366103571640088	CD34/HRG/PLG/APOH/CD36/FGB/SERPINE1	7
BP	GO:2001237	negative regulation of extrinsic apoptotic signaling pathway	8/314	104/18670	0.000372506978809449	0.00533785439591028	0.0036671604929013	SNAI2/TNFAIP3/SFRP2/ITPRIP/HSPA1B/FGB/SERPINE1/IL1B	8
BP	GO:0007568	aging	15/314	321/18670	0.000374500369394508	0.00533785439591028	0.0036671604929013	FOS/JUN/PCK1/ARG2/DDC/TWIST1/ASS1/PPARGC1A/ARG1/CDKN1A/AGT/C1QA/SERPINE1/APOD/IGFBP1	15
BP	GO:0032682	negative regulation of chemokine production	4/314	21/18670	0.000374700004959454	0.00533785439591028	0.0036671604929013	KLF4/NR1H4/ARG2/APOD	4
BP	GO:0042402	cellular biogenic amine catabolic process	4/314	21/18670	0.000374700004959454	0.00533785439591028	0.0036671604929013	ACMSD/DMGDH/BHMT/IDO1	4
BP	GO:0042403	thyroid hormone metabolic process	4/314	21/18670	0.000374700004959454	0.00533785439591028	0.0036671604929013	GATA3/CRYM/DIO1/IYD	4
BP	GO:0051412	response to corticosterone	4/314	21/18670	0.000374700004959454	0.00533785439591028	0.0036671604929013	FOSB/FOS/CDKN1A/FOSL1	4
BP	GO:0050819	negative regulation of coagulation	6/314	57/18670	0.000380666789960685	0.00540415577333842	0.00371271021642236	CD34/HRG/PLG/APOH/FGB/SERPINE1	6
BP	GO:0051480	regulation of cytosolic calcium ion concentration	16/314	357/18670	0.000382548011917865	0.00541219987995138	0.00371823659983109	FPR3/CYSLTR1/GPR65/C3AR1/LPAR6/ANK2/AGT/HTR2B/TAC1/CXCR2/APLNR/CX3CR1/CD36/CALB1/CXCL11/CXCL10	16
BP	GO:1900046	regulation of hemostasis	7/314	80/18670	0.0003957420284461	0.00555090120241318	0.00381352582511134	CD34/HRG/PLG/APOH/CD36/FGB/SERPINE1	7
BP	GO:0044706	multi-multicellular organism process	12/314	222/18670	0.000396396636752362	0.00555090120241318	0.00381352582511134	FOSB/FOS/CYP27B1/JUNB/MMP2/MAFF/ARG1/AGT/TAC1/IL1B/FOSL1/IDO1	12
BP	GO:0070663	regulation of leukocyte proliferation	12/314	222/18670	0.000396396636752362	0.00555090120241318	0.00381352582511134	ARG2/CEBPB/TNFAIP3/CCL8/ARG1/TYROBP/HHEX/CDKN1A/VSIG4/TAC1/IL1B/IDO1	12
BP	GO:0071559	response to transforming growth factor beta	13/314	255/18670	0.000402830362705434	0.00560144985872576	0.00384825326832163	FOS/JUN/COL1A2/GDF15/RASL11B/COL3A1/PBLD/COL1A1/PPARGC1A/ARG1/POSTN/SOX9/CX3CR1	13
BP	GO:0001935	endothelial cell proliferation	11/314	191/18670	0.000403617693782323	0.00560144985872576	0.00384825326832163	JUN/NR4A1/CD34/ATOH8/ECM1/NRARP/ARG1/HTR2B/EGR3/APOH/APLNR	11
BP	GO:0051090	regulation of DNA-binding transcription factor activity	18/314	432/18670	0.00040408807579343	0.00560144985872576	0.00384825326832163	FOS/JUN/KLF4/BHLHE40/NR1H4/CTH/TWIST1/TNFAIP3/PPARGC1A/HCLS1/AGT/HSPA1B/CX3CR1/CD36/IL1B/S100A12/FOSL1/S100A8	18
BP	GO:0001666	response to hypoxia	16/314	359/18670	0.000406712218241825	0.005618906719804	0.00386024631019351	EGR1/APOLD1/NR4A2/PCK1/CD34/MMP2/AK4/TWIST1/FABP1/UCP2/DDIT4/PPARGC1A/PMAIP1/MYC/CYBB/POSTN	16
BP	GO:0032722	positive regulation of chemokine production	6/314	58/18670	0.000418668249171653	0.00575391432461458	0.00395299791371831	EGR1/TWIST1/CSF1R/IL33/POSTN/IL1B	6
BP	GO:0090130	tissue migration	16/314	360/18670	0.000419279644737521	0.00575391432461458	0.00395299791371831	JUN/KLF4/GATA3/NR4A1/SRPX2/ATOH8/PBLD/SOX18/HRG/AGT/TAC1/SOX9/EGR3/HBEGF/APOH/S100A2	16
BP	GO:0110110	positive regulation of animal organ morphogenesis	7/314	81/18670	0.00042703716355098	0.0058409036622571	0.00401276047722149	GATA3/CD34/TWIST1/TNFAIP3/MYC/AGT/SOX9	7
BP	GO:0051224	negative regulation of protein transport	11/314	193/18670	0.00044080180150445	0.0060092086648802	0.00412838773315601	NR1H4/FN1/CD34/SYT11/ARG2/TNFAIP3/BAG3/IL33/CD36/IL1B/APOD	11
BP	GO:0051702	interaction with symbiont	7/314	82/18670	0.000460277718329958	0.00625400450945359	0.00429656497881743	JUN/FN1/CSF1R/CCL8/ARG1/PLG/CCL4	7
BP	GO:0010876	lipid localization	17/314	400/18670	0.000465777886119015	0.00629153602594674	0.00432234951400966	APOLD1/NR1H4/APOC1/FABP1/APOM/SLC27A2/PLA2G4A/AGT/TAC1/AKR1C1/APOH/CD36/SLC10A2/IL1B/CYP4F2/RBP4/APOD	17
BP	GO:1902042	negative regulation of extrinsic apoptotic signaling pathway via death domain receptors	5/314	39/18670	0.000469486847480985	0.00629153602594674	0.00432234951400966	TNFAIP3/SFRP2/ITPRIP/FGB/SERPINE1	5
BP	GO:0001889	liver development	9/314	135/18670	0.000470680858875782	0.00629153602594674	0.00432234951400966	JUN/PCK1/HLX/AK4/CEBPB/TNFAIP3/ASS1/ARG1/SOX9	9
BP	GO:1903825	organic acid transmembrane transport	9/314	135/18670	0.000470680858875782	0.00629153602594674	0.00432234951400966	SLC23A1/LRP2/SLC7A9/SLC13A3/SLC5A12/SLC13A1/SLC3A1/AGT/SLC25A18	9
BP	GO:1905039	carboxylic acid transmembrane transport	9/314	135/18670	0.000470680858875782	0.00629153602594674	0.00432234951400966	SLC23A1/LRP2/SLC7A9/SLC13A3/SLC5A12/SLC13A1/SLC3A1/AGT/SLC25A18	9
BP	GO:0032102	negative regulation of response to external stimulus	16/314	365/18670	0.000487257517906859	0.00649203624991112	0.00446009521586009	DUSP1/KLF4/GATA3/NR1H4/SNAI2/CD34/ARG2/TNFAIP3/HRG/SOCS3/PLG/CDKN1A/APOH/FGB/SERPINE1/APOD	16
BP	GO:0071277	cellular response to calcium ion	7/314	83/18670	0.000495550183104195	0.00658122614141926	0.00452136958234626	FOSB/FOS/JUN/JUNB/SYT11/CPNE4/DPEP1	7
BP	GO:0048511	rhythmic process	14/314	295/18670	0.000500372134754576	0.00662389735943598	0.00455068514498408	EGR1/JUN/PER1/BHLHE40/KLF9/NFIL3/DDC/TOP2A/ID4/TWIST1/ASS1/PPARGC1A/EGR3/SERPINE1	14
BP	GO:1904950	negative regulation of establishment of protein localization	11/314	197/18670	0.000523825050436936	0.00691214016874637	0.00474871089920394	NR1H4/FN1/CD34/SYT11/ARG2/TNFAIP3/BAG3/IL33/CD36/IL1B/APOD	11
BP	GO:0071548	response to dexamethasone	5/314	40/18670	0.000529248344581751	0.00693922112943653	0.0047673157958135	ERRFI1/PCK1/ASS1/DDIT4/ARG1	5
BP	GO:0090184	positive regulation of kidney development	5/314	40/18670	0.000529248344581751	0.00693922112943653	0.0047673157958135	EGR1/GATA3/MYC/AGT/SOX9	5
BP	GO:0050818	regulation of coagulation	7/314	84/18670	0.000532943162315377	0.00696548253730923	0.00478535765126623	CD34/HRG/PLG/APOH/CD36/FGB/SERPINE1	7
BP	GO:0009310	amine catabolic process	4/314	23/18670	0.00053988244332032	0.00698961012311245	0.00480193354916154	ACMSD/DMGDH/BHMT/IDO1	4
BP	GO:0070841	inclusion body assembly	4/314	23/18670	0.00053988244332032	0.00698961012311245	0.00480193354916154	DNAJB1/BAG3/HSPA1B/UBD	4
BP	GO:0072337	modified amino acid transport	4/314	23/18670	0.00053988244332032	0.00698961012311245	0.00480193354916154	SLC19A2/LRP2/SLC7A9/SLC3A1	4
BP	GO:0046890	regulation of lipid biosynthetic process	11/314	198/18670	0.000546507504783335	0.00705320187207834	0.00484562173025185	EGR1/CYP27B1/NR1H4/RDH10/SNAI2/PDK4/APOC1/ACADL/PPARGC1A/HTR2B/IL1B	11
BP	GO:0090303	positive regulation of wound healing	6/314	61/18670	0.000550659548675467	0.00706631561377049	0.00485463100474318	HRG/PLG/HBEGF/APOH/CD36/SERPINE1	6
BP	GO:2001233	regulation of apoptotic signaling pathway	17/314	406/18670	0.000550956354632093	0.00706631561377049	0.00485463100474318	ATF3/NR4A2/CD44/SNAI2/CTH/VNN1/TNFAIP3/SFRP2/ITPRIP/PMAIP1/AGT/HSPA1B/CX3CR1/FGB/SERPINE1/IL1B/S100A8	17
BP	GO:0070661	leukocyte proliferation	14/314	298/18670	0.000553004168782596	0.0070705533008632	0.00485754233906125	ARG2/CEBPB/TNFAIP3/CSF1R/IL33/CCL8/ARG1/TYROBP/HHEX/CDKN1A/VSIG4/TAC1/IL1B/IDO1	14
BP	GO:0036293	response to decreased oxygen levels	16/314	370/18670	0.000564497036351453	0.00719515262742704	0.00494314334911636	EGR1/APOLD1/NR4A2/PCK1/CD34/MMP2/AK4/TWIST1/FABP1/UCP2/DDIT4/PPARGC1A/PMAIP1/MYC/CYBB/POSTN	16
BP	GO:0034614	cellular response to reactive oxygen species	10/314	168/18670	0.000568100343312476	0.00721873183153538	0.00495934250318591	FOS/JUN/KLF4/MMP2/NR4A3/TNFAIP3/FABP1/ARG1/DPEP1/CD36	10
BP	GO:0006720	isoprenoid metabolic process	9/314	139/18670	0.000582122588838261	0.00737414984076038	0.00506611626302319	RDH10/LRP2/ALDH8A1/SDC1/APOM/CYP3A7/AKR1C1/RBP4/AKR1B10	9
BP	GO:0048660	regulation of smooth muscle cell proliferation	10/314	169/18670	0.000595031810583151	0.00751455817230317	0.00516257822097813	JUN/KLF4/MMP2/NR4A3/TNFAIP3/PPARGC1A/CDKN1A/AGT/HBEGF/APOD	10
BP	GO:0006790	sulfur compound metabolic process	16/314	372/18670	0.000598208928915787	0.00753157847200702	0.00517427134072661	SLC19A2/GSTA3/CTH/PDK4/GSTA1/MGST1/CDO1/SULT1C2/BHMT2/LUM/DPEP1/GLYAT/PIPOX/NAT8/BHMT/OMD	16
BP	GO:0007596	blood coagulation	15/314	336/18670	0.00060233450332895	0.00756039984818685	0.00519407192055484	GATA3/COL1A2/CD34/COL3A1/MAFF/COL1A1/HRG/PLG/APOH/CD36/SERPINA1/FGB/SERPINE1/CYP4F2/HBB	15
BP	GO:0097305	response to alcohol	12/314	233/18670	0.000610337168719619	0.00760237714853753	0.00522291075466815	FOSB/FOS/KLF4/GATA3/KLF9/CDO1/CD14/CDKN1A/CYBB/FOSL1/S100A8/RBP4	12
BP	GO:0001938	positive regulation of endothelial cell proliferation	8/314	112/18670	0.000612621115256353	0.00760237714853753	0.00522291075466815	JUN/NR4A1/ECM1/NRARP/ARG1/HTR2B/EGR3/APLNR	8
BP	GO:0042737	drug catabolic process	9/314	140/18670	0.000613118033320144	0.00760237714853753	0.00522291075466815	PCK1/HPD/HGD/DPYS/PIPOX/MOXD1/DAO/PAH/HBB	9
BP	GO:0072073	kidney epithelium development	9/314	140/18670	0.000613118033320144	0.00760237714853753	0.00522291075466815	GATA3/CD34/ARG2/SDC1/MYC/AGT/SOX9/CXCR2/CALB1	9
BP	GO:0007517	muscle organ development	17/314	410/18670	0.000614911729527083	0.00760237714853753	0.00522291075466815	FOS/EGR1/SOX17/ATF3/BTG2/HLX/TWIST1/LRP2/COL3A1/MAFF/ASS1/COL6A3/EGR3/HBEGF/CHODL/RBP4/CXCL10	17
BP	GO:0009110	vitamin biosynthetic process	4/314	24/18670	0.000639338417954475	0.00788070738538495	0.0054141264703551	CYP27B1/SNAI2/PSAT1/IL1B	4
BP	GO:0048659	smooth muscle cell proliferation	10/314	171/18670	0.000652068277149548	0.00801362715529758	0.00550544370997906	JUN/KLF4/MMP2/NR4A3/TNFAIP3/PPARGC1A/CDKN1A/AGT/HBEGF/APOD	10
BP	GO:0046486	glycerolipid metabolic process	17/314	414/18670	0.000685143879904497	0.00834522564358857	0.00573325525851028	ETNK2/NR1H4/PCK1/PLD6/IP6K3/APOC1/CSF1R/FABP1/G6PC/GPAT3/PLA2G4A/ENPP6/SOCS3/IMPA2/PLA2G7/HTR2B/APOH	17
BP	GO:0002573	myeloid leukocyte differentiation	11/314	204/18670	0.000700520511803806	0.00834522564358857	0.00573325525851028	FOS/JUN/GATA3/JUNB/CEBPB/CSF1R/HCLS1/TYROBP/MYC/MT1G/UBD	11
BP	GO:0007599	hemostasis	15/314	341/18670	0.000700774633173418	0.00834522564358857	0.00573325525851028	GATA3/COL1A2/CD34/COL3A1/MAFF/COL1A1/HRG/PLG/APOH/CD36/SERPINA1/FGB/SERPINE1/CYP4F2/HBB	15
BP	GO:0000050	urea cycle	3/314	11/18670	0.000703374617033091	0.00834522564358857	0.00573325525851028	ARG2/ASS1/ARG1	3
BP	GO:0006558	L-phenylalanine metabolic process	3/314	11/18670	0.000703374617033091	0.00834522564358857	0.00573325525851028	HPD/HGD/PAH	3
BP	GO:0006559	L-phenylalanine catabolic process	3/314	11/18670	0.000703374617033091	0.00834522564358857	0.00573325525851028	HPD/HGD/PAH	3
BP	GO:0033629	negative regulation of cell adhesion mediated by integrin	3/314	11/18670	0.000703374617033091	0.00834522564358857	0.00573325525851028	SNAI2/HRG/SERPINE1	3
BP	GO:0046886	positive regulation of hormone biosynthetic process	3/314	11/18670	0.000703374617033091	0.00834522564358857	0.00573325525851028	EGR1/PPARGC1A/IL1B	3
BP	GO:0098883	synapse pruning	3/314	11/18670	0.000703374617033091	0.00834522564358857	0.00573325525851028	C1QA/CX3CR1/C1QB	3
BP	GO:1902221	erythrose 4-phosphate/phosphoenolpyruvate family amino acid metabolic process	3/314	11/18670	0.000703374617033091	0.00834522564358857	0.00573325525851028	HPD/HGD/PAH	3
BP	GO:1902222	erythrose 4-phosphate/phosphoenolpyruvate family amino acid catabolic process	3/314	11/18670	0.000703374617033091	0.00834522564358857	0.00573325525851028	HPD/HGD/PAH	3
BP	GO:1904468	negative regulation of tumor necrosis factor secretion	3/314	11/18670	0.000703374617033091	0.00834522564358857	0.00573325525851028	NR1H4/SYT11/ARG2	3
BP	GO:0070098	chemokine-mediated signaling pathway	7/314	88/18670	0.000705565603466585	0.00834716548698831	0.00573458795074021	CXCL2/CCL8/CXCR2/CX3CR1/CXCL11/CCL4/CXCL10	7
BP	GO:0001659	temperature homeostasis	10/314	173/18670	0.00071354640235934	0.00839334439575258	0.00576631333275051	EGR1/CEBPB/ESRRG/ACADL/UCP2/GADD45G/PPARGC1A/GATM/CD36/IL1B	10
BP	GO:0016525	negative regulation of angiogenesis	10/314	173/18670	0.00071354640235934	0.00839334439575258	0.00576631333275051	KLF4/SPRY2/HRG/HHEX/AGT/APOH/CX3CR1/SERPINE1/THBS2/CXCL10	10
BP	GO:0050817	coagulation	15/314	342/18670	0.000722022990778259	0.0084688565613507	0.00581819096182691	GATA3/COL1A2/CD34/COL3A1/MAFF/COL1A1/HRG/PLG/APOH/CD36/SERPINA1/FGB/SERPINE1/CYP4F2/HBB	15
BP	GO:0000096	sulfur amino acid metabolic process	5/314	43/18670	0.000743053647242536	0.00866615259404397	0.00595373535154523	CTH/CDO1/BHMT2/DPEP1/BHMT	5
BP	GO:0071364	cellular response to epidermal growth factor stimulus	5/314	43/18670	0.000743053647242536	0.00866615259404397	0.00595373535154523	ZFP36/ERRFI1/SNAI2/COL1A1/SOX9	5
BP	GO:1902107	positive regulation of leukocyte differentiation	9/314	144/18670	0.00075091004939511	0.00871079108006436	0.00598440244739602	FOS/JUN/GATA3/NFKBIZ/HLX/VNN1/HCLS1/TYROBP/EGR3	9
BP	GO:0090025	regulation of monocyte chemotaxis	4/314	25/18670	0.000751112662964014	0.00871079108006436	0.00598440244739602	DUSP1/PLA2G7/SERPINE1/CXCL10	4
BP	GO:0006094	gluconeogenesis	7/314	89/18670	0.000754963297822908	0.00873085364364302	0.00599818563350135	ATF3/PCK1/G6PC/ALDOB/FBP1/PPARGC1A/RBP4	7
BP	GO:1904951	positive regulation of establishment of protein localization	18/314	456/18670	0.000759102596666495	0.00875413274643126	0.00601417861489864	GATA3/NR1H4/CD34/CRTAM/CD14/TWIST1/CSF1R/CLEC5A/BAG3/IL33/HCLS1/PMAIP1/HTR2B/MYRIP/POSTN/FGB/IL1B/RBP4	18
BP	GO:0051222	positive regulation of protein transport	17/314	418/18670	0.000762146814708222	0.00876468836914455	0.00602143043552188	GATA3/NR1H4/CD34/CRTAM/CD14/TWIST1/CSF1R/CLEC5A/BAG3/IL33/HCLS1/HTR2B/MYRIP/POSTN/FGB/IL1B/RBP4	17
BP	GO:2000181	negative regulation of blood vessel morphogenesis	10/314	175/18670	0.000779726810880062	0.00894188100388083	0.00614316358549986	KLF4/SPRY2/HRG/HHEX/AGT/APOH/CX3CR1/SERPINE1/THBS2/CXCL10	10
BP	GO:1903035	negative regulation of response to wounding	7/314	90/18670	0.000807056748986196	0.00922959065437825	0.00634082305416932	CD34/HRG/PLG/CDKN1A/APOH/FGB/SERPINE1	7
BP	GO:0001936	regulation of endothelial cell proliferation	10/314	176/18670	0.000814664417199265	0.00928155558058029	0.00637652348926	JUN/NR4A1/ATOH8/ECM1/NRARP/ARG1/HTR2B/EGR3/APOH/APLNR	10
BP	GO:0006631	fatty acid metabolic process	16/314	383/18670	0.000816109574974512	0.00928155558058029	0.00637652348926	PTGS1/PDK4/PCK1/GSTA1/NR4A3/TWIST1/APOC1/FABP1/ACADL/SLC27A2/PPARGC1A/PLA2G4A/HAO2/CD36/IL1B/CYP4F2	16
BP	GO:0051250	negative regulation of lymphocyte activation	9/314	146/18670	0.000828717612292995	0.00939898184520733	0.00645719653249609	HLX/ARG2/NRARP/CEBPB/TNFAIP3/ARG1/TYROBP/VSIG4/IDO1	9
BP	GO:0006006	glucose metabolic process	11/314	209/18670	0.000854993755449806	0.00967035519556827	0.0066436327961065	ATF3/PDK4/PCK1/KHK/G6PC/ALDOB/FBP1/PPARGC1A/PMAIP1/RBP4/APOD	11
BP	GO:1901653	cellular response to peptide	16/314	385/18670	0.000862239936645163	0.00972559402511818	0.00668158243623808	ERRFI1/KLF4/NR4A2/GDF15/NR4A1/NR1H4/PDK4/PCK1/NR4A3/ASS1/ARG1/SOCS3/AGT/CD36/IL1B/IGFBP1	16
BP	GO:0043524	negative regulation of neuron apoptotic process	9/314	147/18670	0.000870011581811881	0.00975977570114309	0.00670506559681206	JUN/NR4A2/BTG2/NR4A3/CEBPB/PPARGC1A/FOXQ1/CX3CR1/TOX3	9
BP	GO:0071236	cellular response to antibiotic	9/314	147/18670	0.000870011581811881	0.00975977570114309	0.00670506559681206	EGR1/KLF4/NR4A3/TNFAIP3/FABP1/CRIP1/ARG1/PLA2G4A/CYBB	9
BP	GO:0034114	regulation of heterotypic cell-cell adhesion	4/314	26/18670	0.000876017023275692	0.0098004404478968	0.00673300269319732	KLF4/CD44/FGB/IL1B	4
BP	GO:0050821	protein stabilization	10/314	178/18670	0.00088840774664802	0.00989244284079709	0.00679620927686787	SOX17/ANK2/AFM/BAG3/A1CF/PPARGC1A/TYROBP/GBA3/CDKN1A/HSPA1B	10
BP	GO:0043523	regulation of neuron apoptotic process	11/314	210/18670	0.00088904635683627	0.00989244284079709	0.00679620927686787	JUN/GATA3/NR4A2/BTG2/NR4A3/CEBPB/PPARGC1A/FOXQ1/TYROBP/CX3CR1/TOX3	11
BP	GO:0001822	kidney development	13/314	278/18670	0.000902117007395898	0.0100108240416413	0.00687753837103924	EGR1/GATA3/TIPARP/RDH10/CD34/ARG2/ASS1/SDC1/MYC/AGT/SOX9/CXCR2/CALB1	13
BP	GO:0019748	secondary metabolic process	6/314	67/18670	0.000909869807138577	0.0100697150429826	0.00691799709049619	CTH/DDC/ACMSD/FMO1/AKR1C1/AKR1B10	6
BP	GO:0071827	plasma lipoprotein particle organization	5/314	45/18670	0.000917636828043309	0.0100876326499373	0.00693030666949143	APOC1/ALB/APOM/PLA2G7/AGT	5
BP	GO:0019319	hexose biosynthetic process	7/314	92/18670	0.000919744789583775	0.0100876326499373	0.00693030666949143	ATF3/PCK1/G6PC/ALDOB/FBP1/PPARGC1A/RBP4	7
BP	GO:0045833	negative regulation of lipid metabolic process	7/314	92/18670	0.000919744789583775	0.0100876326499373	0.00693030666949143	CYP27B1/NR1H4/SNAI2/APOC1/ACADL/IL1B/APOD	7
BP	GO:0042368	vitamin D biosynthetic process	3/314	12/18670	0.000926190221441895	0.0100876326499373	0.00693030666949143	CYP27B1/SNAI2/IL1B	3
BP	GO:0042416	dopamine biosynthetic process	3/314	12/18670	0.000926190221441895	0.0100876326499373	0.00693030666949143	NR4A2/DDC/DAO	3
BP	GO:0097201	negative regulation of transcription from RNA polymerase II promoter in response to stress	3/314	12/18670	0.000926190221441895	0.0100876326499373	0.00693030666949143	JUN/DNAJB1/BAG3	3
BP	GO:0003014	renal system process	8/314	120/18670	0.000964636492854906	0.010451074844957	0.00717999516980923	CD34/SLC22A6/AGT/TAC1/SUCNR1/CYP4F2/HBB/JCHAIN	8
BP	GO:0072089	stem cell proliferation	8/314	120/18670	0.000964636492854906	0.010451074844957	0.00717999516980923	SOX17/SNAI2/MECOM/CD34/ID4/SOX18/SFRP2/CX3CR1	8
BP	GO:1901655	cellular response to ketone	7/314	93/18670	0.000980551211935383	0.0105956150644041	0.00727929577695918	ERRFI1/KLF4/KLF9/PCK1/ASS1/DDIT4/ARG1	7
BP	GO:0046885	regulation of hormone biosynthetic process	4/314	27/18670	0.00101486553985361	0.0109159964558938	0.00749940106541213	EGR1/CYP27B1/PPARGC1A/IL1B	4
BP	GO:0071675	regulation of mononuclear cell migration	5/314	46/18670	0.0010155551577184	0.0109159964558938	0.00749940106541213	DUSP1/C3AR1/PLA2G7/SERPINE1/CXCL10	5
BP	GO:0001704	formation of primary germ layer	8/314	121/18670	0.00101815463664397	0.0109159964558938	0.00749940106541213	SOX17/KLF4/FN1/ATOH8/COL5A2/MMP2/NR4A3/SFRP2	8
BP	GO:0061138	morphogenesis of a branching epithelium	10/314	182/18670	0.00105237512284737	0.0112535802097731	0.00773132455253833	SPRY2/RDH10/SNAI2/NRARP/SFRP2/SOCS3/MYC/AGT/SOX9/AREG	10
BP	GO:0048608	reproductive structure development	17/314	431/18670	0.00106566757107583	0.0113662004925368	0.00780869583714415	CYP27B1/ETNK2/GATA3/TIPARP/JUNB/RDH10/MGST1/ID4/LRP2/CEBPB/CRIP1/SDC1/SFRP2/SOCS3/SOX9/FOSL1/RBP4	17
BP	GO:0055074	calcium ion homeostasis	18/314	471/18670	0.00109629642591237	0.0116626676627422	0.00801237181130571	CYP27B1/FPR3/CYSLTR1/GPR65/C3AR1/LPAR6/ANK2/CCL8/AGT/HTR2B/TAC1/CXCR2/APLNR/CX3CR1/CD36/CALB1/CXCL11/CXCL10	18
BP	GO:0032675	regulation of interleukin-6 production	9/314	152/18670	0.00110233989669035	0.0116967354501912	0.00803577672926474	NR1H4/SYT11/TWIST1/CEBPB/TNFAIP3/IL33/TYROBP/CD36/IL1B	9
BP	GO:0006953	acute-phase response	5/314	47/18670	0.00112101970623743	0.0117735666596416	0.00808856055494084	FN1/CEBPB/ASS1/SERPINA1/IL1B	5
BP	GO:0070849	response to epidermal growth factor	5/314	47/18670	0.00112101970623743	0.0117735666596416	0.00808856055494084	ZFP36/ERRFI1/SNAI2/COL1A1/SOX9	5
BP	GO:1900744	regulation of p38MAPK cascade	5/314	47/18670	0.00112101970623743	0.0117735666596416	0.00808856055494084	DUSP1/PER1/GADD45B/GADD45G/IL1B	5
BP	GO:2000107	negative regulation of leukocyte apoptotic process	5/314	47/18670	0.00112101970623743	0.0117735666596416	0.00808856055494084	ARG2/TSC22D3/HCLS1/CXCR2/IDO1	5
BP	GO:0071375	cellular response to peptide hormone stimulus	14/314	321/18670	0.00113603249678453	0.0119008798708955	0.0081760260314987	ERRFI1/NR4A2/GDF15/NR4A1/NR1H4/PDK4/PCK1/NR4A3/ASS1/ARG1/SOCS3/AGT/IL1B/IGFBP1	14
BP	GO:0061458	reproductive system development	17/314	434/18670	0.00114873227257066	0.0120033775791203	0.00824644300400044	CYP27B1/ETNK2/GATA3/TIPARP/JUNB/RDH10/MGST1/ID4/LRP2/CEBPB/CRIP1/SDC1/SFRP2/SOCS3/SOX9/FOSL1/RBP4	17
BP	GO:0003180	aortic valve morphogenesis	4/314	28/18670	0.00116847271607128	0.0121365158499586	0.00833791035599216	GATA3/SNAI2/TWIST1/SOX9	4
BP	GO:0097327	response to antineoplastic agent	7/314	96/18670	0.00118213131914384	0.0121365158499586	0.00833791035599216	EGR1/ERRFI1/PCK1/ASS1/DDIT4/ARG1/SLC22A6	7
BP	GO:0002281	macrophage activation involved in immune response	3/314	13/18670	0.00118911215696049	0.0121365158499586	0.00833791035599216	IL33/TYROBP/SUCNR1	3
BP	GO:0002829	negative regulation of type 2 immune response	3/314	13/18670	0.00118911215696049	0.0121365158499586	0.00833791035599216	HLX/ARG2/ARG1	3
BP	GO:0009437	carnitine metabolic process	3/314	13/18670	0.00118911215696049	0.0121365158499586	0.00833791035599216	SHMT1/ACADL/BBOX1	3
BP	GO:0045820	negative regulation of glycolytic process	3/314	13/18670	0.00118911215696049	0.0121365158499586	0.00833791035599216	DDIT4/FBP1/PPARGC1A	3
BP	GO:0061042	vascular wound healing	3/314	13/18670	0.00118911215696049	0.0121365158499586	0.00833791035599216	CD34/TNFAIP3/SERPINE1	3
BP	GO:0061469	regulation of type B pancreatic cell proliferation	3/314	13/18670	0.00118911215696049	0.0121365158499586	0.00833791035599216	ERRFI1/NR4A1/NR4A3	3
BP	GO:0070208	protein heterotrimerization	3/314	13/18670	0.00118911215696049	0.0121365158499586	0.00833791035599216	COL1A2/NUP58/COL1A1	3
BP	GO:1903708	positive regulation of hemopoiesis	10/314	185/18670	0.00119095273339404	0.0121365158499586	0.00833791035599216	FOS/JUN/GATA3/NFKBIZ/HLX/VNN1/HCLS1/TYROBP/HSPA1B/EGR3	10
BP	GO:0006814	sodium ion transport	11/314	218/18670	0.00120403507414828	0.0122395367907864	0.00840868679463662	PER1/FXYD5/NETO2/SLC23A1/SLC17A1/SLC17A3/SLC4A4/SLC13A3/SLC5A12/SLC13A1/SLC10A2	11
BP	GO:0002063	chondrocyte development	5/314	48/18670	0.00123438221977613	0.0124557637225939	0.00855723690541397	ECM1/SFRP2/COL6A3/SOX9/COL21A1	5
BP	GO:0042059	negative regulation of epidermal growth factor receptor signaling pathway	5/314	48/18670	0.00123438221977613	0.0124557637225939	0.00855723690541397	ERRFI1/SPRY2/SH3GL2/HBEGF/AREG	5
BP	GO:0060324	face development	5/314	48/18670	0.00123438221977613	0.0124557637225939	0.00855723690541397	CSRNP1/TIPARP/MMP2/COL1A1/CRISPLD2	5
BP	GO:0007584	response to nutrient	11/314	219/18670	0.00124917166617168	0.0125741803169409	0.00863859031528327	CYP27B1/NR1H4/SNAI2/ASS1/COL1A1/SFRP2/ARG1/CYBB/POSTN/IL1B/CXCL10	11
BP	GO:0001657	ureteric bud development	7/314	97/18670	0.00125608676490073	0.0126129492953569	0.0086652249994564	GATA3/ARG2/SDC1/MYC/AGT/SOX9/CALB1	7
BP	GO:1901343	negative regulation of vasculature development	10/314	187/18670	0.00129135464197104	0.0129355402943911	0.00888684831086227	KLF4/SPRY2/HRG/HHEX/AGT/APOH/CX3CR1/SERPINE1/THBS2/CXCL10	10
BP	GO:0046364	monosaccharide biosynthetic process	7/314	98/18670	0.00133361535668436	0.0132620638248056	0.00911117331149471	ATF3/PCK1/G6PC/ALDOB/FBP1/PPARGC1A/RBP4	7
BP	GO:0072163	mesonephric epithelium development	7/314	98/18670	0.00133361535668436	0.0132620638248056	0.00911117331149471	GATA3/ARG2/SDC1/MYC/AGT/SOX9/CALB1	7
BP	GO:0072164	mesonephric tubule development	7/314	98/18670	0.00133361535668436	0.0132620638248056	0.00911117331149471	GATA3/ARG2/SDC1/MYC/AGT/SOX9/CALB1	7
BP	GO:0071280	cellular response to copper ion	4/314	29/18670	0.00133765187951688	0.0132701512963156	0.00911672948703069	MT1X/MT1M/AOC1/MT1G	4
BP	GO:0006066	alcohol metabolic process	15/314	364/18670	0.00134880162749108	0.0133485968759153	0.0091706224014892	CYP27B1/NR1H4/RDH10/PCK1/IP6K3/APOC1/ACADL/MIOX/IMPA2/MOXD1/CUBN/AKR1C1/IL1B/RBP4/AKR1B10	15
BP	GO:0006732	coenzyme metabolic process	16/314	403/18670	0.00138698085968177	0.0136935256578174	0.00940759199789201	PDK4/VNN1/SLC23A1/NUP58/SHMT1/ACMSD/BHMT2/ALDOB/DDIT4/FBP1/PPARGC1A/GLYAT/PIPOX/FMO1/CYP4F2/IDO1	16
BP	GO:0005996	monosaccharide metabolic process	13/314	292/18670	0.00140691411592028	0.0138570942948416	0.009519965322281	ATF3/PDK4/PCK1/SLC23A1/UGT2A3/KHK/G6PC/ALDOB/FBP1/PPARGC1A/PMAIP1/RBP4/APOD	13
BP	GO:0032945	negative regulation of mononuclear cell proliferation	6/314	73/18670	0.00142708410635398	0.0139888220615699	0.00961046364354173	ARG2/CEBPB/ARG1/TYROBP/VSIG4/IDO1	6
BP	GO:0050672	negative regulation of lymphocyte proliferation	6/314	73/18670	0.00142708410635398	0.0139888220615699	0.00961046364354173	ARG2/CEBPB/ARG1/TYROBP/VSIG4/IDO1	6
BP	GO:0042742	defense response to bacterium	14/314	330/18670	0.00147458441824041	0.014200421508319	0.00975583462481702	NR1H4/SYT11/ARG2/CEBPB/MPEG1/CD36/FGB/SERPINE1/LYZ/S100A12/S100A8/IGHM/IGKC/JCHAIN	14
BP	GO:0002931	response to ischemia	5/314	50/18670	0.00148622730802747	0.014200421508319	0.00975583462481702	EGR1/CSF1R/PPARGC1A/UCHL1/CX3CR1	5
BP	GO:0010171	body morphogenesis	5/314	50/18670	0.00148622730802747	0.014200421508319	0.00975583462481702	CSRNP1/TIPARP/MMP2/COL1A1/CRISPLD2	5
BP	GO:0032873	negative regulation of stress-activated MAPK cascade	5/314	50/18670	0.00148622730802747	0.014200421508319	0.00975583462481702	DUSP1/PER1/MECOM/SFRP2/MYC	5
BP	GO:0070303	negative regulation of stress-activated protein kinase signaling cascade	5/314	50/18670	0.00148622730802747	0.014200421508319	0.00975583462481702	DUSP1/PER1/MECOM/SFRP2/MYC	5
BP	GO:1903793	positive regulation of anion transport	5/314	50/18670	0.00148622730802747	0.014200421508319	0.00975583462481702	CEBPB/ACE2/AGT/IL1B/CYP4F2	5
BP	GO:0009071	serine family amino acid catabolic process	3/314	14/18670	0.0014946584826258	0.014200421508319	0.00975583462481702	CDO1/SHMT1/DAO	3
BP	GO:0042574	retinal metabolic process	3/314	14/18670	0.0014946584826258	0.014200421508319	0.00975583462481702	RDH10/ALDH8A1/AKR1C1	3
BP	GO:0050667	homocysteine metabolic process	3/314	14/18670	0.0014946584826258	0.014200421508319	0.00975583462481702	CTH/DPEP1/BHMT	3
BP	GO:1901722	regulation of cell proliferation involved in kidney development	3/314	14/18670	0.0014946584826258	0.014200421508319	0.00975583462481702	EGR1/GATA3/MYC	3
BP	GO:0007200	phospholipase C-activating G protein-coupled receptor signaling pathway	7/314	100/18670	0.00149986536915932	0.014200421508319	0.00975583462481702	FPR3/GPR65/C3AR1/LPAR6/AGT/CXCR2/CX3CR1	7
BP	GO:0042594	response to starvation	10/314	191/18670	0.00151287799044383	0.014200421508319	0.00975583462481702	ZFP36/JUN/ATF3/PDK4/PCK1/ALB/PPARGC1A/PMAIP1/CDKN1A/AOC1	10
BP	GO:0071214	cellular response to abiotic stimulus	14/314	331/18670	0.00151692190183971	0.014200421508319	0.00975583462481702	EGR1/ERRFI1/GATA3/SNAI2/PCK1/BAG3/CRIP1/COL1A1/SFRP2/MYC/CDKN1A/AGT/SOX9/IL1B	14
BP	GO:0104004	cellular response to environmental stimulus	14/314	331/18670	0.00151692190183971	0.014200421508319	0.00975583462481702	EGR1/ERRFI1/GATA3/SNAI2/PCK1/BAG3/CRIP1/COL1A1/SFRP2/MYC/CDKN1A/AGT/SOX9/IL1B	14
BP	GO:0051249	regulation of lymphocyte activation	18/314	485/18670	0.00151891984799414	0.014200421508319	0.00975583462481702	GATA3/NFKBIZ/HLX/VNN1/ARG2/NRARP/CEBPB/TNFAIP3/ARG1/TYROBP/CDKN1A/VSIG4/TAC1/EGR3/IL1B/IDO1/IGHM/IGKC	18
BP	GO:0035066	positive regulation of histone acetylation	4/314	30/18670	0.00152321363567167	0.014200421508319	0.00975583462481702	GATA3/SNAI2/PPARGC1A/IL1B	4
BP	GO:0045940	positive regulation of steroid metabolic process	4/314	30/18670	0.00152321363567167	0.014200421508319	0.00975583462481702	APOC1/PPARGC1A/AGT/IL1B	4
BP	GO:0001895	retina homeostasis	6/314	74/18670	0.00153145182164042	0.014200421508319	0.00975583462481702	ALB/USH1C/AZGP1/LYZ/IGKC/JCHAIN	6
BP	GO:0006081	cellular aldehyde metabolic process	6/314	74/18670	0.00153145182164042	0.014200421508319	0.00975583462481702	RDH10/ALDH8A1/KHK/ALDOB/AGXT2/AKR1C1	6
BP	GO:0031670	cellular response to nutrient	6/314	74/18670	0.00153145182164042	0.014200421508319	0.00975583462481702	CYP27B1/NR1H4/SNAI2/COL1A1/CYBB/POSTN	6
BP	GO:0050710	negative regulation of cytokine secretion	6/314	74/18670	0.00153145182164042	0.014200421508319	0.00975583462481702	NR1H4/FN1/CD34/SYT11/ARG2/TNFAIP3	6
BP	GO:0070373	negative regulation of ERK1 and ERK2 cascade	6/314	74/18670	0.00153145182164042	0.014200421508319	0.00975583462481702	DUSP1/ERRFI1/KLF4/ATF3/SPRY2/DUSP6	6
BP	GO:1901616	organic hydroxy compound catabolic process	6/314	74/18670	0.00153145182164042	0.014200421508319	0.00975583462481702	CYP27B1/MIOX/IMPA2/MOXD1/CYP4F2/AKR1B10	6
BP	GO:1903036	positive regulation of response to wounding	6/314	74/18670	0.00153145182164042	0.014200421508319	0.00975583462481702	HRG/PLG/HBEGF/APOH/CD36/SERPINE1	6
BP	GO:0001649	osteoblast differentiation	11/314	225/18670	0.00155016535090395	0.0143416421340934	0.00985285463720618	CEBPD/JUNB/SNAI2/ID4/TWIST1/CEBPB/CLEC5A/COL1A1/CTHRC1/SFRP2/AREG	11
BP	GO:0007565	female pregnancy	10/314	192/18670	0.00157282369029029	0.0144538284217079	0.00992992776271149	FOSB/FOS/CYP27B1/JUNB/MMP2/ARG1/AGT/IL1B/FOSL1/IDO1	10
BP	GO:0044272	sulfur compound biosynthetic process	10/314	192/18670	0.00157282369029029	0.0144538284217079	0.00992992776271149	GSTA3/CTH/PDK4/GSTA1/MGST1/CDO1/BHMT2/LUM/BHMT/OMD	10
BP	GO:0048839	inner ear development	10/314	192/18670	0.00157282369029029	0.0144538284217079	0.00992992776271149	CEBPD/GATA3/SPRY2/NR4A3/USH1C/CTHRC1/FREM2/SOX9/C1QB/CALB1	10
BP	GO:0032635	interleukin-6 production	9/314	161/18670	0.00164566731903656	0.0150895598050635	0.0103666817166832	NR1H4/SYT11/TWIST1/CEBPB/TNFAIP3/IL33/TYROBP/CD36/IL1B	9
BP	GO:0001823	mesonephros development	7/314	102/18670	0.00168184509060056	0.0153870138622278	0.010571035692266	GATA3/ARG2/SDC1/MYC/AGT/SOX9/CALB1	7
BP	GO:0003158	endothelium development	8/314	132/18670	0.00177870551055586	0.0161684675257331	0.0111079023411643	SOX17/APOLD1/CD34/ATOH8/SOX18/GJA4/IL1B/CXCL10	8
BP	GO:0072329	monocarboxylic acid catabolic process	8/314	132/18670	0.00177870551055586	0.0161684675257331	0.0111079023411643	PCK1/TWIST1/FABP1/ACADL/SLC27A2/AGXT2/HAO2/CYP4F2	8
BP	GO:0032652	regulation of interleukin-1 production	7/314	103/18670	0.00177904196967624	0.0161684675257331	0.0111079023411643	EGR1/ERRFI1/NR1H4/ARG2/TNFAIP3/TYROBP/CX3CR1	7
BP	GO:0031214	biomineral tissue development	9/314	163/18670	0.00179154026510812	0.0162461922278637	0.0111613000054382	CYP27B1/COL1A2/ECM1/WDR72/TWIST1/CEBPB/COL1A1/SOX9/OMD	9
BP	GO:0001763	morphogenesis of a branching structure	10/314	196/18670	0.0018321911187541	0.0163720556530815	0.0112477694641806	SPRY2/RDH10/SNAI2/NRARP/SFRP2/SOCS3/MYC/AGT/SOX9/AREG	10
BP	GO:0006000	fructose metabolic process	3/314	15/18670	0.00184518674350979	0.0163720556530815	0.0112477694641806	KHK/ALDOB/FBP1	3
BP	GO:0010273	detoxification of copper ion	3/314	15/18670	0.00184518674350979	0.0163720556530815	0.0112477694641806	MT1X/MT1M/MT1G	3
BP	GO:0015802	basic amino acid transport	3/314	15/18670	0.00184518674350979	0.0163720556530815	0.0112477694641806	ARG1/SLC3A1/AGT	3
BP	GO:0030812	negative regulation of nucleotide catabolic process	3/314	15/18670	0.00184518674350979	0.0163720556530815	0.0112477694641806	DDIT4/FBP1/PPARGC1A	3
BP	GO:0042362	fat-soluble vitamin biosynthetic process	3/314	15/18670	0.00184518674350979	0.0163720556530815	0.0112477694641806	CYP27B1/SNAI2/IL1B	3
BP	GO:0043518	negative regulation of DNA damage response, signal transduction by p53 class mediator	3/314	15/18670	0.00184518674350979	0.0163720556530815	0.0112477694641806	CD44/SNAI2/TWIST1	3
BP	GO:0051198	negative regulation of coenzyme metabolic process	3/314	15/18670	0.00184518674350979	0.0163720556530815	0.0112477694641806	DDIT4/FBP1/PPARGC1A	3
BP	GO:0090197	positive regulation of chemokine secretion	3/314	15/18670	0.00184518674350979	0.0163720556530815	0.0112477694641806	CSF1R/IL33/POSTN	3
BP	GO:1990169	stress response to copper ion	3/314	15/18670	0.00184518674350979	0.0163720556530815	0.0112477694641806	MT1X/MT1M/MT1G	3
BP	GO:0035821	modification of morphology or physiology of other organism	9/314	164/18670	0.00186826047516104	0.016541136292985	0.0113639295908494	JUN/CSF1R/CCL8/ARG1/HRG/MPEG1/LYZ/S100A12/CCL4	9
BP	GO:0006968	cellular defense response	5/314	53/18670	0.00193222821106224	0.0169978280874856	0.0116776815184981	CLEC5A/TYROBP/CXCR2/CX3CR1/FOSL1	5
BP	GO:0035065	regulation of histone acetylation	5/314	53/18670	0.00193222821106224	0.0169978280874856	0.0116776815184981	GATA3/SNAI2/TWIST1/PPARGC1A/IL1B	5
BP	GO:1901185	negative regulation of ERBB signaling pathway	5/314	53/18670	0.00193222821106224	0.0169978280874856	0.0116776815184981	ERRFI1/SPRY2/SH3GL2/HBEGF/AREG	5
BP	GO:0003176	aortic valve development	4/314	32/18670	0.00194670507518479	0.0170523080734803	0.0117151098253561	GATA3/SNAI2/TWIST1/SOX9	4
BP	GO:0071295	cellular response to vitamin	4/314	32/18670	0.00194670507518479	0.0170523080734803	0.0117151098253561	CYP27B1/SNAI2/COL1A1/POSTN	4
BP	GO:0090288	negative regulation of cellular response to growth factor stimulus	9/314	166/18670	0.00202957906584905	0.0177405032146508	0.0121879069168318	GATA3/SPRY2/RASL11B/LRP2/PBLD/SFRP2/HRG/HHEX/AGT	9
BP	GO:0006874	cellular calcium ion homeostasis	17/314	458/18670	0.00203391983695139	0.0177407795947646	0.012188096792793	FPR3/CYSLTR1/GPR65/C3AR1/LPAR6/ANK2/CCL8/AGT/HTR2B/TAC1/CXCR2/APLNR/CX3CR1/CD36/CALB1/CXCL11/CXCL10	17
BP	GO:0016052	carbohydrate catabolic process	10/314	199/18670	0.00204856580308672	0.0177931337791308	0.0122240646522185	NUP58/KHK/G6PC/ALDOB/DDIT4/FBP1/PPARGC1A/MIOX/GBA3/MGAM	10
BP	GO:0034341	response to interferon-gamma	10/314	199/18670	0.00204856580308672	0.0177931337791308	0.0122240646522185	CYP27B1/CD44/ASS1/CCL8/ARG1/IFI30/SOCS3/UBD/CCL4/HLA-DQA1	10
BP	GO:0007249	I-kappaB kinase/NF-kappaB signaling	12/314	269/18670	0.00208839115852368	0.0181008555781937	0.0124354726713643	PER1/NR1H4/CTH/ECM1/CD14/TNFAIP3/HTR2B/CX3CR1/CD36/IL1B/UBD/S100A12	12
BP	GO:0009066	aspartate family amino acid metabolic process	5/314	54/18670	0.00210055805287141	0.0181299738022465	0.0124554771887134	CRYM/BHMT2/ASS1/PIPOX/BHMT	5
BP	GO:0070206	protein trimerization	5/314	54/18670	0.00210055805287141	0.0181299738022465	0.0124554771887134	COL1A2/NUP58/MGST1/COL1A1/ARG1	5
BP	GO:0001570	vasculogenesis	6/314	79/18670	0.00214296059818552	0.018418723972296	0.0126538515049434	SOX17/TIPARP/JUNB/CD34/SOX18/APLNR	6
BP	GO:0003151	outflow tract morphogenesis	6/314	79/18670	0.00214296059818552	0.018418723972296	0.0126538515049434	JUN/SOX17/TWIST1/LRP2/SOX18/SFRP2	6
BP	GO:0010837	regulation of keratinocyte proliferation	4/314	33/18670	0.00218622966003691	0.0186736670339668	0.0128289999923983	ZFP36/KLF9/SNAI2/AREG	4
BP	GO:2000352	negative regulation of endothelial cell apoptotic process	4/314	33/18670	0.00218622966003691	0.0186736670339668	0.0128289999923983	GATA3/TNFAIP3/FGB/SERPINE1	4
BP	GO:2000758	positive regulation of peptidyl-lysine acetylation	4/314	33/18670	0.00218622966003691	0.0186736670339668	0.0128289999923983	GATA3/SNAI2/PPARGC1A/IL1B	4
BP	GO:0002830	positive regulation of type 2 immune response	3/314	16/18670	0.0022428996943163	0.0189168598076232	0.0129960759119654	GATA3/IL33/IDO1	3
BP	GO:0033033	negative regulation of myeloid cell apoptotic process	3/314	16/18670	0.0022428996943163	0.0189168598076232	0.0129960759119654	CLEC5A/CXCR2/APOH	3
BP	GO:0034116	positive regulation of heterotypic cell-cell adhesion	3/314	16/18670	0.0022428996943163	0.0189168598076232	0.0129960759119654	CD44/FGB/IL1B	3
BP	GO:0035461	vitamin transmembrane transport	3/314	16/18670	0.0022428996943163	0.0189168598076232	0.0129960759119654	SLC19A2/SLC23A1/LRP2	3
BP	GO:0042448	progesterone metabolic process	3/314	16/18670	0.0022428996943163	0.0189168598076232	0.0129960759119654	EGR1/PPARGC1A/AKR1C1	3
BP	GO:2001170	negative regulation of ATP biosynthetic process	3/314	16/18670	0.0022428996943163	0.0189168598076232	0.0129960759119654	DDIT4/FBP1/PPARGC1A	3
BP	GO:0034605	cellular response to heat	8/314	137/18670	0.00224686530141553	0.0189168598076232	0.0129960759119654	CD34/NUP58/DNAJB1/BAG3/CDKN1A/HSPA1B/HSPA6/CXCL10	8
BP	GO:0042306	regulation of protein import into nucleus	5/314	55/18670	0.00227933671462046	0.0191510801103927	0.0131569876523849	NUP58/BAG3/HCLS1/CD36/APOD	5
BP	GO:1902105	regulation of leukocyte differentiation	12/314	272/18670	0.00228859768633078	0.0191809278803224	0.0131774933752033	FOS/JUN/GATA3/NFKBIZ/HLX/VNN1/NRARP/CEBPB/HCLS1/TYROBP/MYC/EGR3	12
BP	GO:0060538	skeletal muscle organ development	9/314	169/18670	0.00229220707241162	0.0191809278803224	0.0131774933752033	FOS/EGR1/SOX17/ATF3/BTG2/HLX/TWIST1/MAFF/ASS1	9
BP	GO:0043122	regulation of I-kappaB kinase/NF-kappaB signaling	11/314	237/18670	0.00233073562949318	0.0194364521650788	0.0133530411688549	PER1/NR1H4/CTH/ECM1/TNFAIP3/HTR2B/CX3CR1/CD36/IL1B/UBD/S100A12	11
BP	GO:0009062	fatty acid catabolic process	7/314	108/18670	0.00233218541888486	0.0194364521650788	0.0133530411688549	PCK1/TWIST1/FABP1/ACADL/SLC27A2/HAO2/CYP4F2	7
BP	GO:0014032	neural crest cell development	6/314	81/18670	0.00243323415311725	0.0201347989467452	0.013832812541044	RDH10/SNAI2/FN1/TWIST1/HTR2B/SOX9	6
BP	GO:0051346	negative regulation of hydrolase activity	17/314	466/18670	0.00243388189886709	0.0201347989467452	0.013832812541044	PPP1R10/KLF4/CD44/SPRY2/ECM1/APOC1/FABP1/PHACTR3/PPP1R15A/SFRP2/HRG/DPEP1/MRLN/AGT/COL6A3/SERPINA1/SERPINE1	17
BP	GO:0032892	positive regulation of organic acid transport	4/314	34/18670	0.00244532413732636	0.0201347989467452	0.013832812541044	ACE2/AGT/IL1B/CYP4F2	4
BP	GO:0042533	tumor necrosis factor biosynthetic process	4/314	34/18670	0.00244532413732636	0.0201347989467452	0.013832812541044	ERRFI1/TYROBP/CYBB/CX3CR1	4
BP	GO:0042534	regulation of tumor necrosis factor biosynthetic process	4/314	34/18670	0.00244532413732636	0.0201347989467452	0.013832812541044	ERRFI1/TYROBP/CYBB/CX3CR1	4
BP	GO:0043516	regulation of DNA damage response, signal transduction by p53 class mediator	4/314	34/18670	0.00244532413732636	0.0201347989467452	0.013832812541044	CD44/SNAI2/TWIST1/PMAIP1	4
BP	GO:0002831	regulation of response to biotic stimulus	8/314	139/18670	0.00245917024143221	0.020140991955204	0.013837067201113	SYT11/ARG2/CRTAM/TNFAIP3/ARG1/HRG/CD36/IL1B	8
BP	GO:0006749	glutathione metabolic process	5/314	56/18670	0.00246893683681667	0.020140991955204	0.013837067201113	GSTA3/GSTA1/MGST1/DPEP1/NAT8	5
BP	GO:0010332	response to gamma radiation	5/314	56/18670	0.00246893683681667	0.020140991955204	0.013837067201113	EGR1/GATA3/MYC/CDKN1A/CXCL10	5
BP	GO:0090183	regulation of kidney development	5/314	56/18670	0.00246893683681667	0.020140991955204	0.013837067201113	EGR1/GATA3/MYC/AGT/SOX9	5
BP	GO:2000146	negative regulation of cell motility	14/314	349/18670	0.00247053702632452	0.020140991955204	0.013837067201113	DUSP1/KLF4/GATA3/COL3A1/PBLD/IL33/PPARGC1A/SFRP2/HRG/DPEP1/APOH/CX3CR1/SERPINE1/APOD	14
BP	GO:0033002	muscle cell proliferation	11/314	239/18670	0.00248738611104703	0.0201983601956225	0.0138764797682619	JUN/KLF4/MMP2/NR4A3/TNFAIP3/PPARGC1A/CDKN1A/AGT/HBEGF/RBP4/APOD	11
BP	GO:0051402	neuron apoptotic process	11/314	239/18670	0.00248738611104703	0.0201983601956225	0.0138764797682619	JUN/GATA3/NR4A2/BTG2/NR4A3/CEBPB/PPARGC1A/FOXQ1/TYROBP/CX3CR1/TOX3	11
BP	GO:0048568	embryonic organ development	16/314	428/18670	0.00254310521778639	0.0206101657118633	0.0141593943642603	SOX17/GATA3/JUNB/SPRY2/RDH10/COL5A2/HLX/NR4A3/TWIST1/CEBPB/USH1C/SOX18/CTHRC1/SOCS3/SOX9/RBP4	16
BP	GO:0032637	interleukin-8 production	6/314	82/18670	0.00258899387165309	0.0209408404117795	0.0143865712607421	KLF4/CD14/LRRC19/HSPA1B/SERPINE1/IL1B	6
BP	GO:0051055	negative regulation of lipid biosynthetic process	5/314	57/18670	0.00266973203362975	0.0214614650944654	0.0147442457356093	CYP27B1/NR1H4/SNAI2/APOC1/ACADL	5
BP	GO:0050709	negative regulation of protein secretion	8/314	141/18670	0.00268687783569037	0.0214614650944654	0.0147442457356093	NR1H4/FN1/CD34/SYT11/ARG2/TNFAIP3/IL33/IL1B	8
BP	GO:0006544	glycine metabolic process	3/314	17/18670	0.00268985085954436	0.0214614650944654	0.0147442457356093	SHMT1/GLYAT/AGXT2	3
BP	GO:0006586	indolalkylamine metabolic process	3/314	17/18670	0.00268985085954436	0.0214614650944654	0.0147442457356093	DDC/ACMSD/IDO1	3
BP	GO:0006590	thyroid hormone generation	3/314	17/18670	0.00268985085954436	0.0214614650944654	0.0147442457356093	GATA3/DIO1/IYD	3
BP	GO:0061687	detoxification of inorganic compound	3/314	17/18670	0.00268985085954436	0.0214614650944654	0.0147442457356093	MT1X/MT1M/MT1G	3
BP	GO:0097501	stress response to metal ion	3/314	17/18670	0.00268985085954436	0.0214614650944654	0.0147442457356093	MT1X/MT1M/MT1G	3
BP	GO:0072676	lymphocyte migration	7/314	111/18670	0.00272252052129233	0.0216795441264484	0.0148940682581253	GATA3/ECM1/CCL8/CXCL11/CCL4/APOD/CXCL10	7
BP	GO:0071456	cellular response to hypoxia	10/314	207/18670	0.00272771529208168	0.0216795441264484	0.0148940682581253	EGR1/PCK1/CD34/AK4/TWIST1/FABP1/PPARGC1A/PMAIP1/MYC/CYBB	10
BP	GO:0048145	regulation of fibroblast proliferation	6/314	83/18670	0.00275211935387768	0.0217893757306046	0.0149695236920432	JUN/FN1/FOSL2/MYC/CDKN1A/AGT	6
BP	GO:2000106	regulation of leukocyte apoptotic process	6/314	83/18670	0.00275211935387768	0.0217893757306046	0.0149695236920432	ARG2/NR4A3/TSC22D3/HCLS1/CXCR2/IDO1	6
BP	GO:1901215	negative regulation of neuron death	10/314	208/18670	0.00282396205318503	0.0223152625200821	0.0153308132880254	JUN/NR4A2/BTG2/CD34/NR4A3/CEBPB/PPARGC1A/FOXQ1/CX3CR1/TOX3	10
BP	GO:0050868	negative regulation of T cell activation	7/314	112/18670	0.00286318048169473	0.0225818276688452	0.0155139462680253	HLX/ARG2/NRARP/CEBPB/ARG1/VSIG4/IDO1	7
BP	GO:0061900	glial cell activation	5/314	58/18670	0.00288209654159748	0.0225952193554349	0.0155231464935003	JUN/IL33/TYROBP/C1QA/IL1B	5
BP	GO:1904589	regulation of protein import	5/314	58/18670	0.00288209654159748	0.0225952193554349	0.0155231464935003	NUP58/BAG3/HCLS1/CD36/APOD	5
BP	GO:0002695	negative regulation of leukocyte activation	9/314	175/18670	0.00289832034817077	0.0225952193554349	0.0155231464935003	HLX/ARG2/NRARP/CEBPB/TNFAIP3/ARG1/TYROBP/VSIG4/IDO1	9
BP	GO:0030522	intracellular receptor signaling pathway	12/314	280/18670	0.00290021812728897	0.0225952193554349	0.0155231464935003	CYP27B1/PER1/NR4A2/NR4A1/NR1H4/SNAI2/NR4A3/TWIST1/TNFAIP3/ESRRG/PPARGC1A/HSPA1B	12
BP	GO:0048732	gland development	16/314	434/18670	0.00291623058415169	0.0225952193554349	0.0155231464935003	JUN/GATA3/SNAI2/PCK1/HLX/AK4/CDO1/ID4/CEBPB/TNFAIP3/CSF1R/ASS1/CRIP1/ARG1/SOX9/AREG	16
BP	GO:0048144	fibroblast proliferation	6/314	84/18670	0.00292282521476708	0.0225952193554349	0.0155231464935003	JUN/FN1/FOSL2/MYC/CDKN1A/AGT	6
BP	GO:0050886	endocrine process	6/314	84/18670	0.00292282521476708	0.0225952193554349	0.0155231464935003	GATA3/ACE2/AGT/TAC1/IL1B/SUCNR1	6
BP	GO:0051216	cartilage development	10/314	209/18670	0.00292290518372449	0.0225952193554349	0.0155231464935003	CD44/SNAI2/TGFBI/ECM1/COL1A1/SFRP2/LUM/COL6A3/SOX9/COL21A1	10
BP	GO:0006606	protein import into nucleus	8/314	143/18670	0.00293073770604864	0.0225952193554349	0.0155231464935003	PPP1R10/NUP58/BAG3/HCLS1/CDKN1A/AGT/CD36/APOD	8
BP	GO:0044344	cellular response to fibroblast growth factor stimulus	8/314	143/18670	0.00293073770604864	0.0225952193554349	0.0155231464935003	ZFP36/GATA3/CD44/NR4A1/SPRY2/COL1A1/POSTN/EGR3	8
BP	GO:0106106	cold-induced thermogenesis	8/314	143/18670	0.00293073770604864	0.0225952193554349	0.0155231464935003	CEBPB/ESRRG/ACADL/UCP2/GADD45G/PPARGC1A/GATM/CD36	8
BP	GO:0120161	regulation of cold-induced thermogenesis	8/314	143/18670	0.00293073770604864	0.0225952193554349	0.0155231464935003	CEBPB/ESRRG/ACADL/UCP2/GADD45G/PPARGC1A/GATM/CD36	8
BP	GO:0009408	response to heat	9/314	176/18670	0.00301061318277403	0.0231080536704365	0.0158754689061946	CD34/NUP58/CD14/DNAJB1/BAG3/CDKN1A/HSPA1B/HSPA6/CXCL10	9
BP	GO:0006882	cellular zinc ion homeostasis	4/314	36/18670	0.00302531963283102	0.0231080536704365	0.0158754689061946	MT1X/MT1M/MT1G/S100A8	4
BP	GO:0030224	monocyte differentiation	4/314	36/18670	0.00302531963283102	0.0231080536704365	0.0158754689061946	JUN/CSF1R/MYC/MT1G	4
BP	GO:0033762	response to glucagon	4/314	36/18670	0.00302531963283102	0.0231080536704365	0.0158754689061946	PCK1/CDO1/ASS1/ARG1	4
BP	GO:1903131	mononuclear cell differentiation	4/314	36/18670	0.00302531963283102	0.0231080536704365	0.0158754689061946	JUN/CSF1R/MYC/MT1G	4
BP	GO:0006650	glycerophospholipid metabolic process	13/314	319/18670	0.00304535582710002	0.0232180184077236	0.0159510158039332	ETNK2/NR1H4/PLD6/IP6K3/APOC1/CSF1R/GPAT3/PLA2G4A/ENPP6/SOCS3/IMPA2/PLA2G7/HTR2B	13
BP	GO:0014031	mesenchymal cell development	6/314	85/18670	0.0031013273300984	0.0234232030466294	0.0160919797466968	RDH10/SNAI2/FN1/TWIST1/HTR2B/SOX9	6
BP	GO:0048864	stem cell development	6/314	85/18670	0.0031013273300984	0.0234232030466294	0.0160919797466968	RDH10/SNAI2/FN1/TWIST1/HTR2B/SOX9	6
BP	GO:0010662	regulation of striated muscle cell apoptotic process	5/314	59/18670	0.0031064048733203	0.0234232030466294	0.0160919797466968	PPP1R10/BAG3/SFRP2/AGT/CXCR2	5
BP	GO:0032890	regulation of organic acid transport	5/314	59/18670	0.0031064048733203	0.0234232030466294	0.0160919797466968	ARG1/ACE2/AGT/IL1B/CYP4F2	5
BP	GO:0042130	negative regulation of T cell proliferation	5/314	59/18670	0.0031064048733203	0.0234232030466294	0.0160919797466968	ARG2/CEBPB/ARG1/VSIG4/IDO1	5
BP	GO:2000756	regulation of peptidyl-lysine acetylation	5/314	59/18670	0.0031064048733203	0.0234232030466294	0.0160919797466968	GATA3/SNAI2/TWIST1/PPARGC1A/IL1B	5
BP	GO:0002688	regulation of leukocyte chemotaxis	7/314	114/18670	0.00316114935639705	0.0237337972508262	0.0163053611375094	DUSP1/C3AR1/PLA2G7/CXCR2/SERPINE1/CCL4/CXCL10	7
BP	GO:0030809	negative regulation of nucleotide biosynthetic process	3/314	18/18670	0.00318794993434706	0.0237337972508262	0.0163053611375094	DDIT4/FBP1/PPARGC1A	3
BP	GO:0034375	high-density lipoprotein particle remodeling	3/314	18/18670	0.00318794993434706	0.0237337972508262	0.0163053611375094	APOC1/ALB/APOM	3
BP	GO:0070233	negative regulation of T cell apoptotic process	3/314	18/18670	0.00318794993434706	0.0237337972508262	0.0163053611375094	ARG2/TSC22D3/IDO1	3
BP	GO:0090026	positive regulation of monocyte chemotaxis	3/314	18/18670	0.00318794993434706	0.0237337972508262	0.0163053611375094	PLA2G7/SERPINE1/CXCL10	3
BP	GO:0090196	regulation of chemokine secretion	3/314	18/18670	0.00318794993434706	0.0237337972508262	0.0163053611375094	CSF1R/IL33/POSTN	3
BP	GO:1900372	negative regulation of purine nucleotide biosynthetic process	3/314	18/18670	0.00318794993434706	0.0237337972508262	0.0163053611375094	DDIT4/FBP1/PPARGC1A	3
BP	GO:0042058	regulation of epidermal growth factor receptor signaling pathway	6/314	86/18670	0.00328784271129451	0.0244333004375442	0.016785926971781	ERRFI1/SPRY2/SH3GL2/AGT/HBEGF/AREG	6
BP	GO:0002224	toll-like receptor signaling pathway	8/314	146/18670	0.00332848719192651	0.024690777962453	0.0169628166613685	NR1H4/CD14/LRRC19/TNFAIP3/CD36/FGB/S100A8/COLEC12	8
BP	GO:1905314	semi-lunar valve development	4/314	37/18670	0.00334774244729666	0.0247889490207201	0.0170302611811551	GATA3/SNAI2/TWIST1/SOX9	4
BP	GO:0048771	tissue remodeling	9/314	179/18670	0.00336822019641677	0.0248958034984701	0.0171036712988224	PDK4/MMP2/TNFAIP3/CSF1R/CTHRC1/ARG1/HRG/PLG/AGT	9
BP	GO:0006352	DNA-templated transcription, initiation	11/314	249/18670	0.00340347762871702	0.0250663996376171	0.0172208725889514	JUN/NR4A2/NR4A1/NR1H4/NR4A3/TWIST1/ESRRG/PPARGC1A/CDKN1A/SOX9/FOSL1	11
BP	GO:0019318	hexose metabolic process	11/314	249/18670	0.00340347762871702	0.0250663996376171	0.0172208725889514	ATF3/PDK4/PCK1/KHK/G6PC/ALDOB/FBP1/PPARGC1A/PMAIP1/RBP4/APOD	11
BP	GO:0044262	cellular carbohydrate metabolic process	12/314	286/18670	0.0034410118226312	0.0252975815603083	0.0173796969312219	PDK4/PCK1/KHK/G6PC/DDIT4/FBP1/PPARGC1A/MIOX/GBA3/MGAM/PMAIP1/IMPA2	12
BP	GO:0002690	positive regulation of leukocyte chemotaxis	6/314	87/18670	0.0034825893798609	0.0255576122582662	0.0175583406767731	C3AR1/PLA2G7/CXCR2/SERPINE1/CCL4/CXCL10	6
BP	GO:0002792	negative regulation of peptide secretion	8/314	148/18670	0.00361609756759428	0.0264901667006862	0.0181990151041878	NR1H4/FN1/CD34/SYT11/ARG2/TNFAIP3/IL33/IL1B	8
BP	GO:0048562	embryonic organ morphogenesis	12/314	288/18670	0.00363838568965136	0.0265589253267636	0.0182462529826301	SOX17/GATA3/SPRY2/RDH10/HLX/NR4A3/TWIST1/USH1C/SOX18/CTHRC1/SOX9/RBP4	12
BP	GO:0098656	anion transmembrane transport	12/314	288/18670	0.00363838568965136	0.0265589253267636	0.0182462529826301	SLC23A1/LRP2/SLC7A9/SLC17A1/SLC4A4/SLC13A3/SLC22A6/SLC5A12/SLC13A1/SLC3A1/AGT/SLC25A18	12
BP	GO:0006767	water-soluble vitamin metabolic process	6/314	88/18670	0.00368578624154829	0.0266922866643086	0.0183378735837278	SLC19A2/VNN1/SLC23A1/SHMT1/PSAT1/CUBN	6
BP	GO:0009791	post-embryonic development	6/314	88/18670	0.00368578624154829	0.0266922866643086	0.0183378735837278	CSRNP1/ETNK2/KLF4/GATA3/TIPARP/NR4A2	6
BP	GO:1904035	regulation of epithelial cell apoptotic process	6/314	88/18670	0.00368578624154829	0.0266922866643086	0.0183378735837278	ZFP36/GATA3/TNFAIP3/PPARGC1A/FGB/SERPINE1	6
BP	GO:0050892	intestinal absorption	4/314	38/18670	0.00369277682572362	0.0266922866643086	0.0183378735837278	FABP1/SLC2A2/AKR1C1/CD36	4
BP	GO:0055069	zinc ion homeostasis	4/314	38/18670	0.00369277682572362	0.0266922866643086	0.0183378735837278	MT1X/MT1M/MT1G/S100A8	4
BP	GO:0002699	positive regulation of immune effector process	10/314	216/18670	0.00369555584130578	0.0266922866643086	0.0183378735837278	GATA3/NFKBIZ/HLX/CRTAM/NR4A3/IL33/ARG1/CD36/IL1B/RBP4	10
BP	GO:0001710	mesodermal cell fate commitment	3/314	19/18670	0.00373896803011834	0.0269220276211987	0.0184957079677744	SOX17/KLF4/SFRP2	3
BP	GO:0097193	intrinsic apoptotic signaling pathway	12/314	289/18670	0.0037404420207252	0.0269220276211987	0.0184957079677744	RNF186/CD44/SNAI2/VNN1/CEBPB/CRIP1/PPP1R15A/DDIT4/SFRP2/PMAIP1/CDKN1A/S100A8	12
BP	GO:0009267	cellular response to starvation	8/314	149/18670	0.00376693310050395	0.0270182292243463	0.0185617994517772	JUN/ATF3/PDK4/PCK1/ALB/PMAIP1/CDKN1A/AOC1	8
BP	GO:0051092	positive regulation of NF-kappaB transcription factor activity	8/314	149/18670	0.00376693310050395	0.0270182292243463	0.0185617994517772	CTH/AGT/HSPA1B/CX3CR1/CD36/IL1B/S100A12/S100A8	8
BP	GO:0036294	cellular response to decreased oxygen levels	10/314	217/18670	0.00381803438564165	0.0273107181221486	0.0187627423121622	EGR1/PCK1/CD34/AK4/TWIST1/FABP1/PPARGC1A/PMAIP1/MYC/CYBB	10
BP	GO:0030808	regulation of nucleotide biosynthetic process	7/314	118/18670	0.00382761339725036	0.0273107181221486	0.0187627423121622	PDK4/NUP58/AK4/ACMSD/DDIT4/FBP1/PPARGC1A	7
BP	GO:0042471	ear morphogenesis	7/314	118/18670	0.00382761339725036	0.0273107181221486	0.0187627423121622	GATA3/SPRY2/NR4A3/TWIST1/USH1C/CTHRC1/SOX9	7
BP	GO:2000027	regulation of animal organ morphogenesis	11/314	253/18670	0.00383824482371643	0.0273391936665062	0.0187823053019961	SOX17/GATA3/SNAI2/CD34/TWIST1/TNFAIP3/CTHRC1/SFRP2/MYC/AGT/SOX9	11
BP	GO:0010658	striated muscle cell apoptotic process	5/314	62/18670	0.00385473495766087	0.0274092293967009	0.0188304205640119	PPP1R10/BAG3/SFRP2/AGT/CXCR2	5
BP	GO:0048754	branching morphogenesis of an epithelial tube	8/314	150/18670	0.00392258926680488	0.0277479381639789	0.0190631169468344	SPRY2/RDH10/NRARP/SFRP2/MYC/AGT/SOX9/AREG	8
BP	GO:0071774	response to fibroblast growth factor	8/314	150/18670	0.00392258926680488	0.0277479381639789	0.0190631169468344	ZFP36/GATA3/CD44/NR4A1/SPRY2/COL1A1/POSTN/EGR3	8
BP	GO:0072525	pyridine-containing compound biosynthetic process	8/314	150/18670	0.00392258926680488	0.0277479381639789	0.0190631169468344	NUP58/ACMSD/ALDOB/DDIT4/FBP1/PPARGC1A/PSAT1/IDO1	8
BP	GO:0010632	regulation of epithelial cell migration	12/314	291/18670	0.00395147683977215	0.0278565584749006	0.0191377402099275	JUN/KLF4/GATA3/SRPX2/ATOH8/PBLD/HRG/AGT/TAC1/SOX9/HBEGF/APOH	12
BP	GO:0071356	cellular response to tumor necrosis factor	12/314	291/18670	0.00395147683977215	0.0278565584749006	0.0191377402099275	ZFP36/GATA3/NR1H4/PCK1/TNFAIP3/ASS1/COL1A1/CCL8/PPARGC1A/POSTN/HSPA1B/CCL4	12
BP	GO:0060537	muscle tissue development	15/314	408/18670	0.00399775216114416	0.0281346079443256	0.0193287630355274	FOS/EGR1/SOX17/ATF3/TIPARP/BTG2/HLX/TWIST1/LRP2/COL3A1/MAFF/PPARGC1A/AGT/SOX9/RBP4	15
BP	GO:0007173	epidermal growth factor receptor signaling pathway	7/314	119/18670	0.00400975204940878	0.0281709030501979	0.0193536981439939	ERRFI1/SPRY2/SH3GL2/AGT/SOX9/HBEGF/AREG	7
BP	GO:0032692	negative regulation of interleukin-1 production	4/314	39/18670	0.00406115282323706	0.0284349764851479	0.0195351192911529	ERRFI1/NR1H4/TNFAIP3/CX3CR1	4
BP	GO:0042417	dopamine metabolic process	4/314	39/18670	0.00406115282323706	0.0284349764851479	0.0195351192911529	NR4A2/DDC/MOXD1/DAO	4
BP	GO:0048762	mesenchymal cell differentiation	10/314	219/18670	0.0040726325856018	0.0284669411798347	0.0195570793629024	RDH10/SNAI2/FN1/TWIST1/PBLD/COL1A1/SFRP2/HTR2B/SOX9/IL1B	10
BP	GO:0014033	neural crest cell differentiation	6/314	90/18670	0.00411840983261365	0.0286894979371749	0.019709978128476	RDH10/SNAI2/FN1/TWIST1/HTR2B/SOX9	6
BP	GO:0032651	regulation of interleukin-1 beta production	6/314	90/18670	0.00411840983261365	0.0286894979371749	0.019709978128476	EGR1/ERRFI1/ARG2/TNFAIP3/TYROBP/CX3CR1	6
BP	GO:0007369	gastrulation	9/314	185/18670	0.00418324235194901	0.0290586468866992	0.0199635872274295	SOX17/KLF4/FN1/ATOH8/COL5A2/MMP2/NR4A3/SFRP2/APLNR	9
BP	GO:0007611	learning or memory	11/314	256/18670	0.00419257620857404	0.0290586468866992	0.0199635872274295	FOS/JUN/BTG2/CEBPB/ARC/GATM/AGT/TAC1/CX3CR1/CALB1/FOSL1	11
BP	GO:0050730	regulation of peptidyl-tyrosine phosphorylation	11/314	256/18670	0.00419257620857404	0.0290586468866992	0.0199635872274295	ERRFI1/CD44/CSF1R/HCLS1/SFRP2/HRG/SOCS3/AGT/HBEGF/CD36/AREG	11
BP	GO:0016137	glycoside metabolic process	3/314	20/18670	0.00434454276874602	0.0299606073348867	0.0205832432683074	GBA3/AKR1C1/AKR1B10	3
BP	GO:0048745	smooth muscle tissue development	3/314	20/18670	0.00434454276874602	0.0299606073348867	0.0205832432683074	TIPARP/COL3A1/SOX9	3
BP	GO:0090195	chemokine secretion	3/314	20/18670	0.00434454276874602	0.0299606073348867	0.0205832432683074	CSF1R/IL33/POSTN	3
BP	GO:0062013	positive regulation of small molecule metabolic process	8/314	153/18670	0.00441949622331991	0.0304265316913178	0.0209033380603073	NR1H4/RDH10/NR4A3/TWIST1/FABP1/PPARGC1A/PMAIP1/IL1B	8
BP	GO:0042036	negative regulation of cytokine biosynthetic process	4/314	40/18670	0.00445358665419876	0.0305590270922271	0.0209943637540913	ZFP36/ERRFI1/KLF4/TYROBP	4
BP	GO:0050832	defense response to fungus	4/314	40/18670	0.00445358665419876	0.0305590270922271	0.0209943637540913	ARG1/HRG/S100A12/S100A8	4
BP	GO:0030336	negative regulation of cell migration	13/314	334/18670	0.00448205992696536	0.0307032291502768	0.0210934320409071	DUSP1/KLF4/COL3A1/PBLD/IL33/PPARGC1A/SFRP2/HRG/DPEP1/APOH/CX3CR1/SERPINE1/APOD	13
BP	GO:0003007	heart morphogenesis	11/314	259/18670	0.00457250739629028	0.0312221473609955	0.0214499341521023	JUN/SOX17/GATA3/SNAI2/TWIST1/LRP2/SOX18/SFRP2/HTR2B/SOX9/RBP4	11
BP	GO:0060070	canonical Wnt signaling pathway	13/314	335/18670	0.00459451809539395	0.0312221473609955	0.0214499341521023	EGR1/SOX17/KLF4/GATA3/NR4A2/SNAI2/NRARP/COL1A1/SDC1/CTHRC1/SFRP2/SOX9/IGFBP1	13
BP	GO:0006090	pyruvate metabolic process	8/314	154/18670	0.00459545267801316	0.0312221473609955	0.0214499341521023	PDK4/PCK1/NUP58/NR4A3/ALDOB/DDIT4/FBP1/PPARGC1A	8
BP	GO:1990845	adaptive thermogenesis	8/314	154/18670	0.00459545267801316	0.0312221473609955	0.0214499341521023	CEBPB/ESRRG/ACADL/UCP2/GADD45G/PPARGC1A/GATM/CD36	8
BP	GO:0043500	muscle adaptation	7/314	122/18670	0.00459573021636223	0.0312221473609955	0.0214499341521023	ERRFI1/KLF4/NR4A3/PPARGC1A/GATM/AGT/IL1B	7
BP	GO:0030099	myeloid cell differentiation	15/314	416/18670	0.00477234968418574	0.0323686386322779	0.0222375853661789	FOS/ZFP36/JUN/GATA3/JUNB/NR4A3/CEBPB/CSF1R/CLEC5A/HCLS1/TYROBP/MYC/HSPA1B/MT1G/UBD	15
BP	GO:0002062	chondrocyte differentiation	7/314	123/18670	0.00480472959314582	0.0325346574588509	0.0223516419958151	SNAI2/TGFBI/ECM1/SFRP2/COL6A3/SOX9/COL21A1	7
BP	GO:0033273	response to vitamin	6/314	93/18670	0.00483623117468505	0.0326169073069381	0.0224081484815828	CYP27B1/SNAI2/COL1A1/ARG1/POSTN/CXCL10	6
BP	GO:1901184	regulation of ERBB signaling pathway	6/314	93/18670	0.00483623117468505	0.0326169073069381	0.0224081484815828	ERRFI1/SPRY2/SH3GL2/AGT/HBEGF/AREG	6
BP	GO:0051091	positive regulation of DNA-binding transcription factor activity	11/314	261/18670	0.00484064376112198	0.0326169073069381	0.0224081484815828	CTH/PPARGC1A/HCLS1/AGT/HSPA1B/CX3CR1/CD36/IL1B/S100A12/FOSL1/S100A8	11
BP	GO:1902893	regulation of pri-miRNA transcription by RNA polymerase II	4/314	41/18670	0.00487077995087041	0.0327663415976037	0.0225108113656498	FOS/JUN/ATOH8/SOX9	4
BP	GO:0002697	regulation of immune effector process	16/314	458/18670	0.00489131591063527	0.0328508117521785	0.0225688432246535	GATA3/NFKBIZ/HLX/CRTAM/NR4A3/C3AR1/TNFAIP3/IL33/ARG1/C1QA/VSIG4/CD36/C1QB/IL1B/RBP4/IGKC	16
BP	GO:0007160	cell-matrix adhesion	10/314	225/18670	0.00491775625752614	0.0329745969254644	0.0226538849030906	CD44/FN1/CD34/COL3A1/HRG/POSTN/CD36/FGB/SERPINE1/APOD	10
BP	GO:0010466	negative regulation of peptidase activity	11/314	262/18670	0.0049793097850451	0.0331357819217774	0.0227646206419636	KLF4/CD44/ECM1/FABP1/SFRP2/HRG/DPEP1/AGT/COL6A3/SERPINA1/SERPINE1	11
BP	GO:0015850	organic hydroxy compound transport	11/314	262/18670	0.0049793097850451	0.0331357819217774	0.0227646206419636	NR1H4/SYT11/APOC1/APOM/SLC5A12/AGT/TAC1/AKR1C1/CD36/SLC10A2/RBP4	11
BP	GO:0034504	protein localization to nucleus	11/314	262/18670	0.0049793097850451	0.0331357819217774	0.0227646206419636	PPP1R10/NUP58/BAG3/COL1A1/HCLS1/HHEX/CDKN1A/AGT/SOX9/CD36/APOD	11
BP	GO:0030277	maintenance of gastrointestinal epithelium	3/314	21/18670	0.00500618322937711	0.0331357819217774	0.0227646206419636	PBLD/SOX9/RBP4	3
BP	GO:0035743	CD4-positive, alpha-beta T cell cytokine production	3/314	21/18670	0.00500618322937711	0.0331357819217774	0.0227646206419636	GATA3/ARG1/IL1B	3
BP	GO:0036499	PERK-mediated unfolded protein response	3/314	21/18670	0.00500618322937711	0.0331357819217774	0.0227646206419636	ATF3/PPP1R15A/IGFBP1	3
BP	GO:0061213	positive regulation of mesonephros development	3/314	21/18670	0.00500618322937711	0.0331357819217774	0.0227646206419636	GATA3/AGT/SOX9	3
BP	GO:0072111	cell proliferation involved in kidney development	3/314	21/18670	0.00500618322937711	0.0331357819217774	0.0227646206419636	EGR1/GATA3/MYC	3
BP	GO:0051289	protein homotetramerization	6/314	94/18670	0.00509475986817996	0.0335602022036751	0.0230562017108203	CTH/SYT11/SHMT1/ACADL/DPYS/FBP1	6
BP	GO:0070167	regulation of biomineral tissue development	6/314	94/18670	0.00509475986817996	0.0335602022036751	0.0230562017108203	CYP27B1/ECM1/TWIST1/CEBPB/SOX9/OMD	6
BP	GO:1901216	positive regulation of neuron death	6/314	94/18670	0.00509475986817996	0.0335602022036751	0.0230562017108203	FOS/EGR1/JUN/DDIT4/TYROBP/C1QA	6
BP	GO:0006654	phosphatidic acid biosynthetic process	4/314	42/18670	0.00531341907898539	0.0348889096462246	0.023969037295784	NR1H4/PLD6/GPAT3/PLA2G4A	4
BP	GO:0010470	regulation of gastrulation	4/314	42/18670	0.00531341907898539	0.0348889096462246	0.023969037295784	SOX17/KLF4/COL5A2/SFRP2	4
BP	GO:0002702	positive regulation of production of molecular mediator of immune response	6/314	95/18670	0.0053632852847135	0.0349075962966009	0.0239818752154651	GATA3/NR4A3/IL33/CD36/IL1B/RBP4	6
BP	GO:0042116	macrophage activation	6/314	95/18670	0.0053632852847135	0.0349075962966009	0.0239818752154651	JUN/IL33/TYROBP/C1QA/VSIG4/SUCNR1	6
BP	GO:0044070	regulation of anion transport	6/314	95/18670	0.0053632852847135	0.0349075962966009	0.0239818752154651	CEBPB/ARG1/ACE2/AGT/IL1B/CYP4F2	6
BP	GO:0050810	regulation of steroid biosynthetic process	6/314	95/18670	0.0053632852847135	0.0349075962966009	0.0239818752154651	EGR1/CYP27B1/NR1H4/SNAI2/PPARGC1A/IL1B	6
BP	GO:0051196	regulation of coenzyme metabolic process	6/314	95/18670	0.0053632852847135	0.0349075962966009	0.0239818752154651	PDK4/NUP58/ACMSD/DDIT4/FBP1/PPARGC1A	6
BP	GO:0015807	L-amino acid transport	5/314	67/18670	0.00537561720962957	0.0349075962966009	0.0239818752154651	SLC7A9/ARG1/SLC3A1/AGT/SLC25A18	5
BP	GO:0048662	negative regulation of smooth muscle cell proliferation	5/314	67/18670	0.00537561720962957	0.0349075962966009	0.0239818752154651	KLF4/TNFAIP3/PPARGC1A/CDKN1A/APOD	5
BP	GO:0045667	regulation of osteoblast differentiation	7/314	126/18670	0.00547480376883312	0.0354956962461196	0.0243859058878651	CEBPD/SNAI2/TWIST1/CEBPB/CTHRC1/SFRP2/AREG	7
BP	GO:0002673	regulation of acute inflammatory response	8/314	159/18670	0.00555731124293331	0.0359739785961579	0.0247144907477024	C3AR1/C1QA/VSIG4/TAC1/C1QB/C2CD4A/IL1B/IGKC	8
BP	GO:0006835	dicarboxylic acid transport	6/314	96/18670	0.00564202888241815	0.0362941139201805	0.024934426985292	SLC19A2/LRP2/SLC13A3/SLC22A6/SLC13A1/SLC25A18	6
BP	GO:0010660	regulation of muscle cell apoptotic process	6/314	96/18670	0.00564202888241815	0.0362941139201805	0.024934426985292	PPP1R10/BAG3/SFRP2/AGT/CXCR2/APOH	6
BP	GO:1990823	response to leukemia inhibitory factor	6/314	96/18670	0.00564202888241815	0.0362941139201805	0.024934426985292	SOX17/KLF4/SPRY2/CTH/SHMT1/SOCS3	6
BP	GO:1990830	cellular response to leukemia inhibitory factor	6/314	96/18670	0.00564202888241815	0.0362941139201805	0.024934426985292	SOX17/KLF4/SPRY2/CTH/SHMT1/SOCS3	6
BP	GO:0010812	negative regulation of cell-substrate adhesion	5/314	68/18670	0.00572415453797126	0.0363749323329098	0.0249899500603476	COL1A1/PLG/POSTN/SERPINE1/APOD	5
BP	GO:0035914	skeletal muscle cell differentiation	5/314	68/18670	0.00572415453797126	0.0363749323329098	0.0249899500603476	FOS/EGR1/ATF3/BTG2/MAFF	5
BP	GO:0035924	cellular response to vascular endothelial growth factor stimulus	5/314	68/18670	0.00572415453797126	0.0363749323329098	0.0249899500603476	NR4A1/SPRY2/HRG/EGR3/MT1G	5
BP	GO:0032656	regulation of interleukin-13 production	3/314	22/18670	0.00572527475145143	0.0363749323329098	0.0249899500603476	GATA3/ARG2/IL33	3
BP	GO:0044342	type B pancreatic cell proliferation	3/314	22/18670	0.00572527475145143	0.0363749323329098	0.0249899500603476	ERRFI1/NR4A1/NR4A3	3
BP	GO:0051195	negative regulation of cofactor metabolic process	3/314	22/18670	0.00572527475145143	0.0363749323329098	0.0249899500603476	DDIT4/FBP1/PPARGC1A	3
BP	GO:1901685	glutathione derivative metabolic process	3/314	22/18670	0.00572527475145143	0.0363749323329098	0.0249899500603476	GSTA3/GSTA1/MGST1	3
BP	GO:1901687	glutathione derivative biosynthetic process	3/314	22/18670	0.00572527475145143	0.0363749323329098	0.0249899500603476	GSTA3/GSTA1/MGST1	3
BP	GO:0051271	negative regulation of cellular component movement	14/314	384/18670	0.00573487534426336	0.0363797870451961	0.0249932852972762	DUSP1/KLF4/GATA3/COL3A1/PBLD/IL33/PPARGC1A/SFRP2/HRG/DPEP1/APOH/CX3CR1/SERPINE1/APOD	14
BP	GO:0007519	skeletal muscle tissue development	8/314	160/18670	0.00576683327618656	0.0363994074142975	0.0250067646912589	FOS/EGR1/SOX17/ATF3/BTG2/HLX/TWIST1/MAFF	8
BP	GO:0043616	keratinocyte proliferation	4/314	43/18670	0.00578217450788209	0.0363994074142975	0.0250067646912589	ZFP36/KLF9/SNAI2/AREG	4
BP	GO:0046473	phosphatidic acid metabolic process	4/314	43/18670	0.00578217450788209	0.0363994074142975	0.0250067646912589	NR1H4/PLD6/GPAT3/PLA2G4A	4
BP	GO:0072348	sulfur compound transport	4/314	43/18670	0.00578217450788209	0.0363994074142975	0.0250067646912589	SLC19A2/SLC7A9/SLC13A1/SLC3A1	4
BP	GO:1901985	positive regulation of protein acetylation	4/314	43/18670	0.00578217450788209	0.0363994074142975	0.0250067646912589	GATA3/SNAI2/PPARGC1A/IL1B	4
BP	GO:0072524	pyridine-containing compound metabolic process	9/314	195/18670	0.00587547561960576	0.0369302795815525	0.0253714792926969	NUP58/ACMSD/ALDOB/DDIT4/FBP1/PPARGC1A/PSAT1/FMO1/IDO1	9
BP	GO:0015908	fatty acid transport	6/314	97/18670	0.00593121187917754	0.0372237794307529	0.0255731166870187	FABP1/SLC27A2/PLA2G4A/CD36/IL1B/CYP4F2	6
BP	GO:0002687	positive regulation of leukocyte migration	7/314	128/18670	0.00595889484000031	0.03734059369297	0.0256533692783479	C3AR1/CCL8/PLA2G7/CXCR2/SERPINE1/CCL4/CXCL10	7
BP	GO:0034381	plasma lipoprotein particle clearance	5/314	69/18670	0.00608832400531693	0.0380936625074313	0.0261707352460192	NR1H4/APOC1/APOM/CUBN/CD36	5
BP	GO:0042472	inner ear morphogenesis	6/314	98/18670	0.00623105513064449	0.038927547758518	0.0267436229311425	GATA3/SPRY2/NR4A3/USH1C/CTHRC1/SOX9	6
BP	GO:0002221	pattern recognition receptor signaling pathway	9/314	197/18670	0.00626960004470516	0.0391002902556207	0.0268622987911108	NR1H4/CD14/LRRC19/TNFAIP3/HSPA1B/CD36/FGB/S100A8/COLEC12	9
BP	GO:0046688	response to copper ion	4/314	44/18670	0.00627770023292817	0.0391002902556207	0.0268622987911108	MT1X/MT1M/AOC1/MT1G	4
BP	GO:0051170	import into nucleus	8/314	163/18670	0.0064316086554661	0.0397818650395422	0.0273305476295335	PPP1R10/NUP58/BAG3/HCLS1/CDKN1A/AGT/CD36/APOD	8
BP	GO:0071453	cellular response to oxygen levels	10/314	234/18670	0.00643715180454671	0.0397818650395422	0.0273305476295335	EGR1/PCK1/CD34/AK4/TWIST1/FABP1/PPARGC1A/PMAIP1/MYC/CYBB	10
BP	GO:0060395	SMAD protein signal transduction	5/314	70/18670	0.00646848203228108	0.0397818650395422	0.0273305476295335	FOS/JUN/GDF15/ATOH8/PBLD	5
BP	GO:0060541	respiratory system development	9/314	198/18670	0.0064741397494055	0.0397818650395422	0.0273305476295335	ERRFI1/SPRY2/RDH10/SLC23A1/ASS1/ARG1/SOX9/CRISPLD2/RBP4	9
BP	GO:0072376	protein activation cascade	9/314	198/18670	0.0064741397494055	0.0397818650395422	0.0273305476295335	C3AR1/C1QA/VSIG4/APOH/C1QB/FGB/IL1B/IGHM/IGKC	9
BP	GO:0015740	C4-dicarboxylate transport	3/314	23/18670	0.00650308359767109	0.0397818650395422	0.0273305476295335	SLC13A3/SLC13A1/SLC25A18	3
BP	GO:0032753	positive regulation of interleukin-4 production	3/314	23/18670	0.00650308359767109	0.0397818650395422	0.0273305476295335	GATA3/CEBPB/IL33	3
BP	GO:0042401	cellular biogenic amine biosynthetic process	3/314	23/18670	0.00650308359767109	0.0397818650395422	0.0273305476295335	DDC/MOXD1/AGMAT	3
BP	GO:0060055	angiogenesis involved in wound healing	3/314	23/18670	0.00650308359767109	0.0397818650395422	0.0273305476295335	CD34/TNFAIP3/SERPINE1	3
BP	GO:0071294	cellular response to zinc ion	3/314	23/18670	0.00650308359767109	0.0397818650395422	0.0273305476295335	MT1X/MT1M/MT1G	3
BP	GO:0071425	hematopoietic stem cell proliferation	3/314	23/18670	0.00650308359767109	0.0397818650395422	0.0273305476295335	MECOM/CD34/SFRP2	3
BP	GO:0072170	metanephric tubule development	3/314	23/18670	0.00650308359767109	0.0397818650395422	0.0273305476295335	SOX9/CXCR2/CALB1	3
BP	GO:0050866	negative regulation of cell activation	9/314	199/18670	0.0066837721994943	0.0408265432423116	0.0280482522255836	HLX/ARG2/NRARP/CEBPB/TNFAIP3/ARG1/TYROBP/VSIG4/IDO1	9
BP	GO:0043542	endothelial cell migration	11/314	273/18670	0.00672202203840497	0.0409522111557206	0.0281345873657163	KLF4/GATA3/NR4A1/SRPX2/ATOH8/SOX18/HRG/AGT/EGR3/APOH/S100A2	11
BP	GO:0051260	protein homooligomerization	13/314	351/18670	0.00672423967482805	0.0409522111557206	0.0281345873657163	CTH/SYT11/NUP58/MGST1/SHMT1/ACADL/DPYS/FBP1/ARC/ARG1/SLC22A6/AKR1C1/COLEC12	13
BP	GO:0035987	endodermal cell differentiation	4/314	45/18670	0.00680063324803889	0.0412344728750753	0.0283285040500434	SOX17/FN1/COL5A2/MMP2	4
BP	GO:0044275	cellular carbohydrate catabolic process	4/314	45/18670	0.00680063324803889	0.0412344728750753	0.0283285040500434	G6PC/MIOX/GBA3/MGAM	4
BP	GO:1900271	regulation of long-term synaptic potentiation	4/314	45/18670	0.00680063324803889	0.0412344728750753	0.0283285040500434	ARC/TYROBP/CX3CR1/CALB1	4
BP	GO:0010657	muscle cell apoptotic process	6/314	100/18670	0.00686360328412336	0.0415023927469468	0.0285125677386564	PPP1R10/BAG3/SFRP2/AGT/CXCR2/APOH	6
BP	GO:0071479	cellular response to ionizing radiation	5/314	71/18670	0.00686498165185104	0.0415023927469468	0.0285125677386564	EGR1/GATA3/SNAI2/SFRP2/CDKN1A	5
BP	GO:0050680	negative regulation of epithelial cell proliferation	8/314	165/18670	0.00690603622986907	0.0416893711999574	0.028641023845745	GATA3/KLF9/SNAI2/ATOH8/PBLD/SFRP2/SOX9/APOH	8
BP	GO:0042476	odontogenesis	7/314	132/18670	0.00702212331552299	0.0423280844656049	0.0290798263833094	COL1A2/CD34/WDR72/TWIST1/COL1A1/SDC1/SERPINE1	7
BP	GO:0043270	positive regulation of ion transport	11/314	275/18670	0.0070847323953396	0.0426430457187326	0.0292962079813443	CEBPB/ANK2/ARC/ACE2/AGT/APLNR/IL1B/CYP4F2/CXCL11/CCL4/CXCL10	11
BP	GO:0050863	regulation of T cell activation	12/314	314/18670	0.00713781756988269	0.0428998466207402	0.0294726328240873	GATA3/NFKBIZ/HLX/VNN1/ARG2/NRARP/CEBPB/ARG1/VSIG4/EGR3/IL1B/IDO1	12
BP	GO:0006475	internal protein amino acid acetylation	8/314	166/18670	0.00715294545336377	0.0429280997543712	0.0294920430154802	GATA3/PER1/SNAI2/PCK1/TWIST1/PPARGC1A/NAT8/IL1B	8
BP	GO:0007631	feeding behavior	6/314	101/18670	0.00719674700252511	0.0430029135114599	0.0295434408307768	FOS/GDF15/NR4A3/ACE2/UCHL1/AGT	6
BP	GO:0032649	regulation of interferon-gamma production	6/314	101/18670	0.00719674700252511	0.0430029135114599	0.0295434408307768	GATA3/PDE4B/NR1H4/CD14/IL33/IL1B	6
BP	GO:0048661	positive regulation of smooth muscle cell proliferation	6/314	101/18670	0.00719674700252511	0.0430029135114599	0.0295434408307768	JUN/MMP2/NR4A3/PPARGC1A/AGT/HBEGF	6
BP	GO:0002532	production of molecular mediator involved in inflammatory response	5/314	72/18670	0.00727817225107068	0.0432378695048569	0.029704857998172	PER1/CD36/SERPINE1/IDO1/APOD	5
BP	GO:0009309	amine biosynthetic process	3/314	24/18670	0.00734076148048775	0.0432378695048569	0.029704857998172	DDC/MOXD1/AGMAT	3
BP	GO:0014850	response to muscle activity	3/314	24/18670	0.00734076148048775	0.0432378695048569	0.029704857998172	PPARGC1A/AGT/POSTN	3
BP	GO:0032897	negative regulation of viral transcription	3/314	24/18670	0.00734076148048775	0.0432378695048569	0.029704857998172	ZFP36/JUN/CCL4	3
BP	GO:0042430	indole-containing compound metabolic process	3/314	24/18670	0.00734076148048775	0.0432378695048569	0.029704857998172	DDC/ACMSD/IDO1	3
BP	GO:0046475	glycerophospholipid catabolic process	3/314	24/18670	0.00734076148048775	0.0432378695048569	0.029704857998172	APOC1/PLA2G4A/ENPP6	3
BP	GO:0050996	positive regulation of lipid catabolic process	3/314	24/18670	0.00734076148048775	0.0432378695048569	0.029704857998172	TWIST1/FABP1/IL1B	3
BP	GO:0060343	trabecula formation	3/314	24/18670	0.00734076148048775	0.0432378695048569	0.029704857998172	MMP2/COL1A1/RBP4	3
BP	GO:0071677	positive regulation of mononuclear cell migration	3/314	24/18670	0.00734076148048775	0.0432378695048569	0.029704857998172	PLA2G7/SERPINE1/CXCL10	3
BP	GO:0033628	regulation of cell adhesion mediated by integrin	4/314	46/18670	0.00735159306616465	0.0432378695048569	0.029704857998172	SNAI2/SFRP2/HRG/SERPINE1	4
BP	GO:1904036	negative regulation of epithelial cell apoptotic process	4/314	46/18670	0.00735159306616465	0.0432378695048569	0.029704857998172	GATA3/TNFAIP3/FGB/SERPINE1	4
BP	GO:0048705	skeletal system morphogenesis	10/314	239/18670	0.00742622119265083	0.0436144830957824	0.0299635953820148	CSRNP1/TIPARP/RDH10/MMP2/TWIST1/COL1A1/SFRP2/COL6A3/SOX9/COL21A1	10
BP	GO:0040013	negative regulation of locomotion	14/314	396/18670	0.00743911085303475	0.0436279478375271	0.0299728457971276	DUSP1/KLF4/GATA3/COL3A1/PBLD/IL33/PPARGC1A/SFRP2/HRG/DPEP1/APOH/CX3CR1/SERPINE1/APOD	14
BP	GO:0032355	response to estradiol	7/314	134/18670	0.00760364278153894	0.0445294414389699	0.0305921811095233	DUSP1/ASS1/COL1A1/PPARGC1A/AGT/POSTN/AREG	7
BP	GO:0060485	mesenchyme development	11/314	278/18670	0.00765729376068773	0.0447799409272037	0.0307642768166387	RDH10/SNAI2/FN1/TWIST1/PBLD/COL1A1/SFRP2/MYC/HTR2B/SOX9/IL1B	11
BP	GO:0061844	antimicrobial humoral immune response mediated by antimicrobial peptide	5/314	73/18670	0.00770839932053514	0.0449511048196079	0.0308818681590546	CXCL2/HRG/S100A12/CXCL11/CXCL10	5
BP	GO:1901983	regulation of protein acetylation	5/314	73/18670	0.00770839932053514	0.0449511048196079	0.0308818681590546	GATA3/SNAI2/TWIST1/PPARGC1A/IL1B	5
BP	GO:0035265	organ growth	9/314	204/18670	0.00781117457734319	0.045486005282775	0.0312493502409308	SPRY2/HLX/ECM1/DUSP6/AGT/COL6A3/SOX9/COL21A1/RBP4	9
BP	GO:0048259	regulation of receptor-mediated endocytosis	6/314	103/18670	0.00789786464433034	0.0458110028732397	0.0314726269052312	SYT11/SH3GL2/APOC1/ARC/SERPINE1/SELE	6
BP	GO:0050921	positive regulation of chemotaxis	7/314	135/18670	0.00790739982999444	0.0458110028732397	0.0314726269052312	C3AR1/PLA2G7/CXCR2/SERPINE1/SUCNR1/CCL4/CXCL10	7
BP	GO:0008206	bile acid metabolic process	4/314	47/18670	0.00793118128569275	0.0458110028732397	0.0314726269052312	NR1H4/CYP8B1/SLC27A2/AKR1C1	4
BP	GO:0060351	cartilage development involved in endochondral bone morphogenesis	4/314	47/18670	0.00793118128569275	0.0458110028732397	0.0314726269052312	COL1A1/COL6A3/SOX9/COL21A1	4
BP	GO:0060986	endocrine hormone secretion	4/314	47/18670	0.00793118128569275	0.0458110028732397	0.0314726269052312	GATA3/AGT/TAC1/IL1B	4
BP	GO:0015698	inorganic anion transport	8/314	169/18670	0.00793374910095213	0.0458110028732397	0.0314726269052312	CEBPB/SLC17A1/SLC17A3/SLC22A11/SLC4A4/SLC22A6/SLC13A1/SLC22A8	8
BP	GO:0032677	regulation of interleukin-8 production	5/314	74/18670	0.00815600421175941	0.0470283884311113	0.0323089832183363	KLF4/CD14/HSPA1B/SERPINE1/IL1B	5
BP	GO:0003071	renal system process involved in regulation of systemic arterial blood pressure	3/314	25/18670	0.00823934995560464	0.0470708738945341	0.0323381711656708	AGT/SUCNR1/CYP4F2	3
BP	GO:0009404	toxin metabolic process	3/314	25/18670	0.00823934995560464	0.0470708738945341	0.0323381711656708	CTH/DDC/FMO1	3
BP	GO:0031639	plasminogen activation	3/314	25/18670	0.00823934995560464	0.0470708738945341	0.0323381711656708	APOH/FGB/SERPINE1	3
BP	GO:0032616	interleukin-13 production	3/314	25/18670	0.00823934995560464	0.0470708738945341	0.0323381711656708	GATA3/ARG2/IL33	3
BP	GO:0061217	regulation of mesonephros development	3/314	25/18670	0.00823934995560464	0.0470708738945341	0.0323381711656708	GATA3/AGT/SOX9	3
BP	GO:2000679	positive regulation of transcription regulatory region DNA binding	3/314	25/18670	0.00823934995560464	0.0470708738945341	0.0323381711656708	KLF4/GATA3/TWIST1	3
BP	GO:0008630	intrinsic apoptotic signaling pathway in response to DNA damage	6/314	104/18670	0.00826627200042462	0.0470708738945341	0.0323381711656708	CD44/SNAI2/CRIP1/DDIT4/SFRP2/CDKN1A	6
BP	GO:0046822	regulation of nucleocytoplasmic transport	6/314	104/18670	0.00826627200042462	0.0470708738945341	0.0323381711656708	NUP58/BAG3/HCLS1/CD36/IL1B/APOD	6
BP	GO:0071887	leukocyte apoptotic process	6/314	104/18670	0.00826627200042462	0.0470708738945341	0.0323381711656708	ARG2/NR4A3/TSC22D3/HCLS1/CXCR2/IDO1	6
BP	GO:0010634	positive regulation of epithelial cell migration	8/314	171/18670	0.0084887625162121	0.0482710432033774	0.0331626997398399	JUN/GATA3/SRPX2/ATOH8/AGT/TAC1/SOX9/HBEGF	8
BP	GO:0001774	microglial cell activation	4/314	48/18670	0.0085399812007761	0.0484285159829135	0.0332708851478692	JUN/IL33/TYROBP/C1QA	4
BP	GO:0002269	leukocyte activation involved in inflammatory response	4/314	48/18670	0.0085399812007761	0.0484285159829135	0.0332708851478692	JUN/IL33/TYROBP/C1QA	4
BP	GO:0070555	response to interleukin-1	9/314	207/18670	0.00855395775192208	0.0484410509830306	0.0332794968209869	EGR1/PCK1/CEBPB/CCL8/SOX9/FGB/IL1B/CCL4/SELE	9
BP	GO:0150076	neuroinflammatory response	5/314	75/18670	0.00862132390246903	0.0487554814649245	0.0334955137737627	JUN/IL33/TYROBP/C1QA/IL1B	5
BP	GO:0006641	triglyceride metabolic process	6/314	105/18670	0.00864686543710057	0.0488328463711153	0.0335486642545509	PCK1/APOC1/FABP1/G6PC/GPAT3/APOH	6
BP	GO:0030324	lung development	8/314	172/18670	0.00877693716036467	0.0494318061412057	0.0339601557346099	ERRFI1/SPRY2/RDH10/SLC23A1/ARG1/SOX9/CRISPLD2/RBP4	8
BP	GO:0051262	protein tetramerization	8/314	172/18670	0.00877693716036467	0.0494318061412057	0.0339601557346099	CTH/SYT11/NUP58/SHMT1/RRM2/ACADL/DPYS/FBP1	8
BP	GO:0050670	regulation of lymphocyte proliferation	9/314	208/18670	0.00881310328603581	0.0495676861046577	0.034053506657432	ARG2/CEBPB/ARG1/TYROBP/CDKN1A/VSIG4/TAC1/IL1B/IDO1	9
CC	GO:0062023	collagen-containing extracellular matrix	33/325	406/19717	4.37504172019016e-14	1.49188922658485e-11	1.29409128776151e-11	COL1A2/GDF15/SRPX2/FN1/TGFBI/COL5A2/ECM1/MMP2/COL3A1/AEBP1/COL1A1/COL15A1/AZGP1/CTHRC1/SFRP2/HRG/LUM/PLG/FREM2/TINAG/AGT/C1QA/POSTN/COL6A3/APOH/C1QB/SERPINA1/FGB/SERPINE1/THBS2/OMD/COL21A1/S100A8	33
CC	GO:0005581	collagen trimer	12/325	87/19717	1.92879905067233e-08	3.28860238139633e-06	2.85259228020487e-06	COL1A2/COL5A2/COL3A1/COL1A1/COL15A1/CTHRC1/LUM/C1QA/COL6A3/C1QB/COL21A1/COLEC12	12
CC	GO:0072562	blood microparticle	14/325	147/19717	1.53456542342444e-07	1.74428936462578e-05	1.51302766309567e-05	FN1/ALB/AFM/HRG/PLG/AGT/HSPA1B/C1QB/FGB/HSPA6/IGHM/HBB/IGKC/JCHAIN	14
CC	GO:0005583	fibrillar collagen trimer	5/325	11/19717	5.02561655461726e-07	3.42747049024897e-05	2.97304895125779e-05	COL1A2/COL5A2/COL3A1/COL1A1/LUM	5
CC	GO:0098643	banded collagen fibril	5/325	11/19717	5.02561655461726e-07	3.42747049024897e-05	2.97304895125779e-05	COL1A2/COL5A2/COL3A1/COL1A1/LUM	5
CC	GO:0045177	apical part of cell	21/325	384/19717	1.78515883590939e-06	0.000101456527174184	8.8005198752726e-05	CD44/FN1/CD34/SLC23A1/MGST1/LRP2/SLC7A9/FABP1/SLC2A2/ANK2/SLC17A1/SLC17A3/SLC22A11/USH1C/SLC5A12/DPEP1/MGAM/CUBN/CD36/SLC10A2/CYP4F2	21
CC	GO:0016324	apical plasma membrane	18/325	318/19717	6.14678175315197e-06	0.000299436082546403	0.00025973619137379	CD44/FN1/CD34/SLC23A1/LRP2/SLC7A9/SLC2A2/ANK2/SLC17A1/SLC17A3/SLC22A11/SLC5A12/DPEP1/MGAM/CUBN/CD36/SLC10A2/CYP4F2	18
CC	GO:0098644	complex of collagen trimers	5/325	19/19717	1.13472367841957e-05	0.000483675967926343	0.000419549149520921	COL1A2/COL5A2/COL3A1/COL1A1/LUM	5
CC	GO:0031091	platelet alpha granule	9/325	91/19717	1.92548924314059e-05	0.000729546479901047	0.000632821610903517	FN1/ALB/HRG/PLG/CD36/SERPINA1/FGB/SERPINE1/THBS2	9
CC	GO:0031526	brush border membrane	7/325	53/19717	2.49246440553489e-05	0.000849930362287397	0.000737244734689793	LRP2/SLC7A9/SLC17A3/SLC3A1/ACE2/CUBN/CD36	7
CC	GO:0005903	brush border	9/325	99/19717	3.79025964373407e-05	0.0011393558249897	0.000988297536107746	LRP2/SLC7A9/SLC2A2/SLC17A3/USH1C/SLC3A1/ACE2/CUBN/CD36	9
CC	GO:0098862	cluster of actin-based cell projections	11/325	150/19717	4.00946331374673e-05	0.0011393558249897	0.000988297536107746	LRP2/SLC7A9/SLC2A2/SLC17A3/USH1C/SLC3A1/ACE2/CUBN/CD36/CALB1/IDO1	11
CC	GO:0060205	cytoplasmic vesicle lumen	17/325	338/19717	5.00529666996061e-05	0.00126464171332714	0.00109697274716754	FN1/ECM1/ALB/ARG1/HRG/PLG/APOH/SERPINA1/FGB/SERPINE1/LYZ/HSPA6/AOC1/CRISPLD2/S100A12/S100A8/HBB	17
CC	GO:0031983	vesicle lumen	17/325	339/19717	5.19207741541934e-05	0.00126464171332714	0.00109697274716754	FN1/ECM1/ALB/ARG1/HRG/PLG/APOH/SERPINA1/FGB/SERPINE1/LYZ/HSPA6/AOC1/CRISPLD2/S100A12/S100A8/HBB	17
CC	GO:0034774	secretory granule lumen	16/325	321/19717	9.23117180094751e-05	0.00209855305608207	0.00182032229899386	FN1/ECM1/ALB/ARG1/HRG/PLG/APOH/SERPINA1/FGB/SERPINE1/LYZ/HSPA6/AOC1/CRISPLD2/S100A12/S100A8	16
CC	GO:0031093	platelet alpha granule lumen	7/325	67/19717	0.000115481189089663	0.00246119284247345	0.00213488250882864	FN1/ALB/HRG/PLG/SERPINA1/FGB/SERPINE1	7
CC	GO:0030667	secretory granule membrane	15/325	298/19717	0.000136773359352354	0.00274351267877369	0.00237977176334436	CD44/VNN1/MGST1/C3AR1/CD14/CLEC5A/SLCO4C1/SLC27A2/TYROBP/MGAM/MOXD1/CYBB/CXCR2/CD36/FCGR3B	15
CC	GO:0044420	extracellular matrix component	6/325	51/19717	0.000184716915602924	0.00349935934558873	0.00303540662481999	COL1A2/COL5A2/COL3A1/COL1A1/COL15A1/LUM	6
CC	GO:0005788	endoplasmic reticulum lumen	15/325	309/19717	0.000202944460438391	0.00364231900049955	0.00315941237579989	COL1A2/FN1/COL5A2/COL3A1/ALB/COL1A1/SLC27A2/COL15A1/FMO1/COL6A3/SERPINA1/ERAP2/COL21A1/ERP27/IGFBP1	15
CC	GO:0009897	external side of plasma membrane	16/325	393/19717	0.000872612650497335	0.0148780456909796	0.0129054818310395	CD69/CD34/CD14/LRP2/SLC22A11/SDC1/AZGP1/PLG/CUBN/CXCR2/CX3CR1/CD36/FGB/IGHM/CXCL10/IGKC	16
CC	GO:0044438	microbody part	7/325	100/19717	0.00133954727430111	0.0195359472480853	0.0169458286053773	CRYM/MGST1/FABP1/SLC27A2/PIPOX/DAO/HAO2	7
CC	GO:0044439	peroxisomal part	7/325	100/19717	0.00133954727430111	0.0195359472480853	0.0169458286053773	CRYM/MGST1/FABP1/SLC27A2/PIPOX/DAO/HAO2	7
CC	GO:0042581	specific granule	9/325	160/19717	0.00137710351671552	0.0195359472480853	0.0169458286053773	C3AR1/CLEC5A/SLCO4C1/SLC27A2/ARG1/CYBB/CD36/LYZ/AOC1	9
CC	GO:0005719	nuclear euchromatin	4/325	30/19717	0.00141577505819546	0.0195359472480853	0.0169458286053773	JUN/KLF4/NR1H4/PPARGC1A	4
CC	GO:0005782	peroxisomal matrix	5/325	51/19717	0.00148954436495665	0.0195359472480853	0.0169458286053773	CRYM/FABP1/PIPOX/DAO/HAO2	5
CC	GO:0031907	microbody lumen	5/325	51/19717	0.00148954436495665	0.0195359472480853	0.0169458286053773	CRYM/FABP1/PIPOX/DAO/HAO2	5
CC	GO:0005777	peroxisome	8/325	134/19717	0.00172920266277565	0.0210592181430892	0.0182671409112766	CRYM/MGST1/FABP1/SLC27A2/PIPOX/DAO/HAO2/AOC1	8
CC	GO:0042579	microbody	8/325	134/19717	0.00172920266277565	0.0210592181430892	0.0182671409112766	CRYM/MGST1/FABP1/SLC27A2/PIPOX/DAO/HAO2/AOC1	8
CC	GO:0034358	plasma lipoprotein particle	4/325	37/19717	0.00311716691971512	0.0354317973207618	0.0307341720856122	APOC1/APOM/PLA2G7/APOH	4
CC	GO:1990777	lipoprotein particle	4/325	37/19717	0.00311716691971512	0.0354317973207618	0.0307341720856122	APOC1/APOM/PLA2G7/APOH	4
CC	GO:0000791	euchromatin	4/325	38/19717	0.00343930919635032	0.0378324011598535	0.0328164986137331	JUN/KLF4/NR1H4/PPARGC1A	4
CC	GO:0032994	protein-lipid complex	4/325	39/19717	0.00378335854157251	0.0400266179927613	0.0347198013766505	APOC1/APOM/PLA2G7/APOH	4
CC	GO:0035579	specific granule membrane	6/325	91/19717	0.00394962363578134	0.0400266179927613	0.0347198013766505	C3AR1/CLEC5A/SLCO4C1/SLC27A2/CYBB/CD36	6
CC	GO:0034361	very-low-density lipoprotein particle	3/325	20/19717	0.00410830389955028	0.0400266179927613	0.0347198013766505	APOC1/APOM/APOH	3
CC	GO:0034385	triglyceride-rich plasma lipoprotein particle	3/325	20/19717	0.00410830389955028	0.0400266179927613	0.0347198013766505	APOC1/APOM/APOH	3
CC	GO:0005604	basement membrane	6/325	95/19717	0.00487671405254897	0.0461933192199777	0.0400689078586626	FN1/TGFBI/COL15A1/FREM2/TINAG/THBS2	6
MF	GO:0005201	extracellular matrix structural constituent	17/310	163/17697	4.25398782258551e-09	2.43328103451891e-06	1.92548922495976e-06	COL1A2/SRPX2/FN1/TGFBI/COL5A2/ECM1/COL3A1/AEBP1/COL1A1/COL15A1/CTHRC1/LUM/POSTN/COL6A3/FGB/THBS2/COL21A1	17
MF	GO:0008514	organic anion transmembrane transporter activity	18/310	211/17697	3.56306382738005e-08	1.01903625463069e-05	8.06377603038643e-06	SLC19A2/SLC23A1/SLC7A9/SLC2A2/SLC17A1/SLC17A3/SLC22A11/SLCO4C1/SLC27A2/SLC4A4/SLC13A3/SLC22A6/SLC16A9/SLC5A12/SLC13A1/SLC3A1/SLC25A18/SLC10A2	18
MF	GO:0001228	DNA-binding transcription activator activity, RNA polymerase II-specific	24/310	439/17697	9.23475808668078e-07	0.000176076054186047	0.000139331437799043	FOSB/FOS/EGR1/CEBPD/JUN/CSRNP1/SOX17/KLF4/ATF3/GATA3/NR4A2/JUNB/NR4A1/KLF6/NR1H4/FOSL2/NR4A3/CEBPB/ESRRG/MAFF/SOX18/MYC/SOX9/FOSL1	24
MF	GO:0005342	organic acid transmembrane transporter activity	13/310	153/17697	3.03359163406605e-06	0.000347042882937156	0.000274619874241769	SLC19A2/SLC23A1/SLC7A9/SLC17A1/SLC17A3/SLC27A2/SLC13A3/SLC16A9/SLC5A12/SLC13A1/SLC3A1/SLC25A18/SLC10A2	13
MF	GO:0046943	carboxylic acid transmembrane transporter activity	13/310	153/17697	3.03359163406605e-06	0.000347042882937156	0.000274619874241769	SLC19A2/SLC23A1/SLC7A9/SLC17A1/SLC17A3/SLC27A2/SLC13A3/SLC16A9/SLC5A12/SLC13A1/SLC3A1/SLC25A18/SLC10A2	13
MF	GO:0015291	secondary active transmembrane transporter activity	16/310	237/17697	4.63011744299774e-06	0.000441404529565784	0.000349289561489303	SLC23A1/SLC17A1/SLC17A3/SLC22A11/SLCO4C1/SLC4A4/SLC13A3/SLC22A6/SLC16A9/SLC5A12/SLC13A1/SLC47A2/SLC22A8/SLC47A1/SLC25A18/SLC10A2	16
MF	GO:0008509	anion transmembrane transporter activity	19/310	327/17697	5.43047176700269e-06	0.00044374712153222	0.000351143287189647	SLC19A2/SLC23A1/SLC7A9/SLC2A2/SLC17A1/SLC17A3/SLC22A11/SLCO4C1/SLC27A2/SLC4A4/SLC13A3/SLC22A6/SLC16A9/SLC5A12/SLC13A1/SLC3A1/SLC22A8/SLC25A18/SLC10A2	19
MF	GO:0030020	extracellular matrix structural constituent conferring tensile strength	7/310	41/17697	6.37845582908793e-06	0.000456059591779787	0.000360886316645764	COL1A2/COL5A2/COL3A1/COL1A1/COL15A1/COL6A3/COL21A1	7
MF	GO:0016701	oxidoreductase activity, acting on single donors with incorporation of molecular oxygen	6/310	28/17697	7.49324798624242e-06	0.000476237538681185	0.000376853407495233	CDO1/HPD/HGD/BBOX1/MIOX/IDO1	6
MF	GO:0043177	organic acid binding	14/310	205/17697	1.60544395258588e-05	0.000918313940879123	0.00072667463117045	CD44/NR1H4/PCK1/DDC/SHMT1/APOC1/FABP1/ALB/ASS1/DPYS/AKR1C1/S100A8/HBB/SELE	14
MF	GO:0070888	E-box binding	7/310	50/17697	2.47638663661581e-05	0.00128772105104022	0.0010189916303778	GATA3/PER1/BHLHE40/SNAI2/ATOH8/TWIST1/MYC	7
MF	GO:1901681	sulfur compound binding	15/310	250/17697	3.68491105550982e-05	0.00163606258293932	0.00129463914365828	FN1/CD34/MGST1/ALDH6A1/ACADL/CCL8/HRG/POSTN/HBEGF/APOH/THBS2/AOC1/CRISPLD2/CXCL11/CXCL10	15
MF	GO:0031406	carboxylic acid binding	13/310	193/17697	3.71832405213482e-05	0.00163606258293932	0.00129463914365828	CD44/NR1H4/PCK1/DDC/SHMT1/APOC1/FABP1/ALB/ASS1/DPYS/AKR1C1/S100A8/SELE	13
MF	GO:0005539	glycosaminoglycan binding	14/310	229/17697	5.45575004483464e-05	0.00222243980647322	0.00175864762013891	CD44/FN1/CCL8/HRG/POSTN/HBEGF/APOH/THBS2/AOC1/CRISPLD2/CXCL11/IGHM/CXCL10/JCHAIN	14
MF	GO:0005452	inorganic anion exchanger activity	4/310	13/17697	5.82807641557663e-05	0.00222243980647322	0.00175864762013891	SLC22A11/SLC4A4/SLC22A6/SLC22A8	4
MF	GO:0016702	oxidoreductase activity, acting on single donors with incorporation of molecular oxygen, incorporation of two atoms of oxygen	5/310	27/17697	9.39305928178197e-05	0.00335801869323705	0.002657247033662	CDO1/HPD/HGD/BBOX1/IDO1	5
MF	GO:0005343	organic acid:sodium symporter activity	5/310	28/17697	0.000112721319955119	0.00379274088319576	0.00300124876660688	SLC23A1/SLC13A3/SLC5A12/SLC13A1/SLC10A2	5
MF	GO:0016209	antioxidant activity	8/310	86/17697	0.000131436887879086	0.00417677221482428	0.00330513811625771	PTGS1/GSTA1/MGST1/FABP1/ALB/APOM/IYD/HBB	8
MF	GO:0035259	glucocorticoid receptor binding	4/310	16/17697	0.000142310810254087	0.00428430439291252	0.00339022982876773	NR4A2/NR4A1/NR4A3/CEBPB	4
MF	GO:0019842	vitamin binding	10/310	138/17697	0.000161204081250119	0.0046104367237534	0.00364830289145006	CTH/DDC/SHMT1/ALB/AFM/RBP5/AGXT2/CUBN/CALB1/RBP4	10
MF	GO:0008201	heparin binding	11/310	169/17697	0.000198228163809138	0.00539935760470606	0.0042725869893699	FN1/CCL8/HRG/POSTN/HBEGF/APOH/THBS2/AOC1/CRISPLD2/CXCL11/CXCL10	11
MF	GO:0015293	symporter activity	10/310	144/17697	0.000228265129408558	0.00593489336462251	0.00469636390649187	SLC23A1/SLC17A1/SLC17A3/SLC4A4/SLC13A3/SLC16A9/SLC5A12/SLC13A1/SLC25A18/SLC10A2	10
MF	GO:0046906	tetrapyrrole binding	10/310	145/17697	0.000241445126786782	0.00600463532704519	0.00475155169420212	CYP27B1/PTGS1/CYP8B1/HRG/CYP3A7/CYBB/CUBN/CYP4F2/IDO1/HBB	10
MF	GO:0015370	solute:sodium symporter activity	7/310	72/17697	0.000262975341174474	0.00626757896465829	0.00495962266250104	SLC23A1/SLC17A3/SLC4A4/SLC13A3/SLC5A12/SLC13A1/SLC10A2	7
MF	GO:0004497	monooxygenase activity	8/310	99/17697	0.000348597516229663	0.00797591117133468	0.00631144976752653	CYP27B1/CYP8B1/CYP3A7/MOXD1/PAH/FMO1/AKR1C1/CYP4F2	8
MF	GO:0016705	oxidoreductase activity, acting on paired donors, with incorporation or reduction of molecular oxygen	10/310	159/17697	0.000503983496065644	0.0110876369134442	0.00877380175336952	CYP27B1/PTGS1/CYP8B1/CYP3A7/BBOX1/MOXD1/PAH/FMO1/AKR1C1/CYP4F2	10
MF	GO:0020037	heme binding	9/310	135/17697	0.000628187062976806	0.0133082592601012	0.0105310111922038	CYP27B1/PTGS1/CYP8B1/HRG/CYP3A7/CYBB/CYP4F2/IDO1/HBB	9
MF	GO:0022804	active transmembrane transporter activity	16/310	362/17697	0.000685925318218871	0.0137770561975756	0.0109019767481735	SLC23A1/SLC17A1/SLC17A3/SLC22A11/SLCO4C1/SLC4A4/SLC13A3/SLC22A6/SLC16A9/SLC5A12/SLC13A1/SLC47A2/SLC22A8/SLC47A1/SLC25A18/SLC10A2	16
MF	GO:0019838	growth factor binding	9/310	137/17697	0.000698487114912048	0.0137770561975756	0.0109019767481735	DUSP1/COL1A2/SRPX2/ESM1/COL3A1/COL1A1/IL10RA/CD36/IGFBP1	9
MF	GO:0016813	hydrolase activity, acting on carbon-nitrogen (but not peptide) bonds, in linear amidines	3/310	11/17697	0.00079132693912306	0.0146012583605932	0.0115541794167374	ARG2/ARG1/AGMAT	3
MF	GO:0048407	platelet-derived growth factor binding	3/310	11/17697	0.00079132693912306	0.0146012583605932	0.0115541794167374	COL1A2/COL3A1/COL1A1	3
MF	GO:0033293	monocarboxylic acid binding	6/310	64/17697	0.000879328560311314	0.0157179980155647	0.0124378710833508	NR1H4/APOC1/FABP1/ALB/AKR1C1/S100A8	6
MF	GO:0004033	aldo-keto reductase (NADP) activity	4/310	26/17697	0.00101825150977132	0.0176496928360362	0.0139664481404041	RDH10/MIOX/AKR1C1/AKR1B10	4
MF	GO:0090482	vitamin transmembrane transporter activity	4/310	27/17697	0.00117900297358932	0.019834991202738	0.0156957052211582	SLC19A2/SLC23A1/SLC2A2/RBP4	4
MF	GO:0017017	MAP kinase tyrosine/serine/threonine phosphatase activity	3/310	13/17697	0.00133642068019614	0.0201863239562811	0.0159737197298507	DUSP1/DUSP6/DUSP2	3
MF	GO:0042910	xenobiotic transmembrane transporter activity	3/310	13/17697	0.00133642068019614	0.0201863239562811	0.0159737197298507	SLC17A3/SLC47A2/SLC47A1	3
MF	GO:0004879	nuclear receptor activity	5/310	47/17697	0.0013410494935991	0.0201863239562811	0.0159737197298507	NR4A2/NR4A1/NR1H4/NR4A3/ESRRG	5
MF	GO:0098531	transcription factor activity, direct ligand regulated sequence-specific DNA binding	5/310	47/17697	0.0013410494935991	0.0201863239562811	0.0159737197298507	NR4A2/NR4A1/NR1H4/NR4A3/ESRRG	5
MF	GO:0005506	iron ion binding	9/310	152/17697	0.00145651217070576	0.0213621785036845	0.0169041898354515	CYP27B1/CDO1/RRM2/CYP8B1/CYP3A7/BBOX1/MIOX/PAH/CYP4F2	9
MF	GO:0008009	chemokine activity	5/310	49/17697	0.0016203371609995	0.0231708214022929	0.0183353941902575	CXCL2/CCL8/CXCL11/CCL4/CXCL10	5
MF	GO:0015556	C4-dicarboxylate transmembrane transporter activity	3/310	14/17697	0.00167895276859193	0.0234234386252337	0.0185352937225809	SLC13A3/SLC13A1/SLC25A18	3
MF	GO:0002020	protease binding	8/310	128/17697	0.00188352770057907	0.0247040173031378	0.0195486334934657	COL1A2/FN1/ECM1/TNFAIP3/COL3A1/COL1A1/SERPINA1/SERPINE1	8
MF	GO:0016830	carbon-carbon lyase activity	5/310	51/17697	0.00194012831057595	0.0247040173031378	0.0195486334934657	PCK1/DDC/SHMT1/ACMSD/ALDOB	5
MF	GO:0050662	coenzyme binding	13/310	291/17697	0.00194596910495287	0.0247040173031378	0.0195486334934657	CTH/CRYM/DDC/ALDH6A1/SHMT1/ACADL/ALB/AGXT2/CYBB/DAO/FMO1/IYD/HAO2	13
MF	GO:0033549	MAP kinase phosphatase activity	3/310	15/17697	0.00207163559933101	0.0247040173031378	0.0195486334934657	DUSP1/DUSP6/DUSP2	3
MF	GO:0072349	modified amino acid transmembrane transporter activity	3/310	15/17697	0.00207163559933101	0.0247040173031378	0.0195486334934657	SLC19A2/SLC7A9/SLC3A1	3
MF	GO:0015294	solute:cation symporter activity	7/310	102/17697	0.00211257757021501	0.0247040173031378	0.0195486334934657	SLC23A1/SLC17A3/SLC4A4/SLC13A3/SLC5A12/SLC13A1/SLC10A2	7
MF	GO:0051087	chaperone binding	7/310	102/17697	0.00211257757021501	0.0247040173031378	0.0195486334934657	FN1/LRP2/DNAJB1/ALB/BAG3/PLG/FGB	7
MF	GO:0004601	peroxidase activity	5/310	52/17697	0.00211625323051355	0.0247040173031378	0.0195486334934657	PTGS1/GSTA1/MGST1/IYD/HBB	5
MF	GO:0030170	pyridoxal phosphate binding	5/310	54/17697	0.00250306166064633	0.0276855083649133	0.0219079289600897	CTH/DDC/SHMT1/ALB/AGXT2	5
MF	GO:0070279	vitamin B6 binding	5/310	54/17697	0.00250306166064633	0.0276855083649133	0.0219079289600897	CTH/DDC/SHMT1/ALB/AGXT2	5
MF	GO:0015347	sodium-independent organic anion transmembrane transporter activity	3/310	16/17697	0.0025168643968103	0.0276855083649133	0.0219079289600897	SLC22A11/SLCO4C1/SLC22A6	3
MF	GO:0005504	fatty acid binding	4/310	34/17697	0.00283007564658744	0.0305434579216606	0.0241694643104786	APOC1/FABP1/ALB/S100A8	4
MF	GO:0003707	steroid hormone receptor activity	5/310	56/17697	0.00293876390253996	0.0305631445864155	0.0241850426429126	NR4A2/NR4A1/NR1H4/NR4A3/ESRRG	5
MF	GO:0016684	oxidoreductase activity, acting on peroxide as acceptor	5/310	56/17697	0.00293876390253996	0.0305631445864155	0.0241850426429126	PTGS1/GSTA1/MGST1/IYD/HBB	5
MF	GO:1901682	sulfur compound transmembrane transporter activity	4/310	35/17697	0.00315178735234663	0.0321932565275405	0.0254749729606964	SLC19A2/SLC7A9/SLC13A1/SLC3A1	4
MF	GO:0019825	oxygen binding	4/310	36/17697	0.00349756322848693	0.0350983538016583	0.0277738169575139	ALB/CYP8B1/CYP3A7/HBB	4
MF	GO:0001227	DNA-binding transcription repressor activity, RNA polymerase II-specific	11/310	242/17697	0.00371447867161241	0.0366324448303844	0.0289877645879008	ATF3/GATA3/BHLHE40/BTG2/SNAI2/NFIL3/CEBPB/AEBP1/FOXQ1/HHEX/MYC	11
MF	GO:0008235	metalloexopeptidase activity	5/310	62/17697	0.00457307615660384	0.0439552874531553	0.0347824321031593	AEBP1/XPNPEP2/DPEP1/ACE2/ERAP2	5
MF	GO:0005310	dicarboxylic acid transmembrane transporter activity	4/310	39/17697	0.0046875393962281	0.0439552874531553	0.0347824321031593	SLC19A2/SLC13A3/SLC13A1/SLC25A18	4
MF	GO:0016709	oxidoreductase activity, acting on paired donors, with incorporation or reduction of molecular oxygen, NAD(P)H as one donor, and incorporation of one atom of oxygen	4/310	39/17697	0.0046875393962281	0.0439552874531553	0.0347824321031593	CYP27B1/FMO1/AKR1C1/CYP4F2	4
MF	GO:0008301	DNA binding, bending	3/310	20/17697	0.0048652563147787	0.0441734382865622	0.0349550579006657	TOP2A/CRIP1/HHEX	3
MF	GO:0008329	signaling pattern recognition receptor activity	3/310	20/17697	0.0048652563147787	0.0441734382865622	0.0349550579006657	CD14/CD36/COLEC12	3
MF	GO:0051213	dioxygenase activity	6/310	91/17697	0.00528186378816622	0.0472066576067356	0.0373552866597282	PTGS1/CDO1/HPD/HGD/BBOX1/IDO1	6
MF	GO:0008106	alcohol dehydrogenase (NADP+) activity	3/310	21/17697	0.00560334436287709	0.0485623178116015	0.0384280394902257	RDH10/AKR1C1/AKR1B10	3
MF	GO:0038187	pattern recognition receptor activity	3/310	21/17697	0.00560334436287709	0.0485623178116015	0.0384280394902257	CD14/CD36/COLEC12	3
