# Supplementary material for: APOC1 exacerbates renal fibrosis through the activation of the NF-κB signaling pathway in IgAN
Source: Front Pharmacol. 2023 May 25;14:1181435. doi: 10.3389/fphar.2023.1181435 (PMC10248024; doi:10.3389/fphar.2023.1181435)
Supplement: Supplementary file 15 [file Table6.XLS]

## Sheet: Table 6. SVM-REF results
	FeatureName	FeatureID	AvgRank
1	CXCL2	18	3.4
2	SRPX2	40	3.6
3	CCL8	13	6.2
4	APOC1	5	7.6
5	ALB	4	9.2
6	TGFBI	42	9.8
7	HBEGF	25	10
8	GDF15	24	11.6
9	PLG	33	12.6
10	IL33	29	13
11	FN1	23	13.4
12	AFM	2	13.8
13	CRISPLD2	15	13.8
14	ESM1	20	14.2
15	AZGP1	9	14.8
16	CD14	14	16.6
17	APOM	8	16.8
18	SERPINA1	38	19
19	ERAP2	19	19.4
20	ACE2	1	21
21	AGT	3	22
22	SERPINE1	39	22
23	SDC1	37	22.2
24	TAC1	41	24.2
25	S100A12	35	24.4
26	CCL4	12	24.6
27	FGB	22	26.6
28	S100A8	36	27
29	C1QB	11	27.8
30	JCHAIN	30	27.8
31	IL1B	28	28
32	C1QA	10	28.4
33	APOH	7	30.4
34	HRG	26	32.8
35	APOD	6	34
36	RBP4	34	34.2
37	PLA2G7	32	35.2
38	CXCL11	17	35.4
39	LYZ	31	35.6
40	FCGR3B	21	36.6
41	IGFBP1	27	36.8
42	CXCL10	16	37.2
