# Supplementary material for: APOC1 exacerbates renal fibrosis through the activation of the NF-κB signaling pathway in IgAN
Source: Front Pharmacol. 2023 May 25;14:1181435. doi: 10.3389/fphar.2023.1181435 (PMC10248024; doi:10.3389/fphar.2023.1181435)
Supplement: Supplementary file 16 [file DataSheet10.ZIP]

Archive with 9 entries (8 files):
- 9.WB OE-APOC1 NF-a╩B/
- 9.WB OE-APOC1 NF-a╩B/APOC122-1.Tif
- 9.WB OE-APOC1 NF-a╩B/APOC122-2.Tif
- 9.WB OE-APOC1 NF-a╩B/GAPDH 39-1.Tif
- 9.WB OE-APOC1 NF-a╩B/GAPDH 39-2.Tif
- 9.WB OE-APOC1 NF-a╩B/NF-KB11-1.Tif
- 9.WB OE-APOC1 NF-a╩B/NF-KB11-2.Tif
- 9.WB OE-APOC1 NF-a╩B/P-NF-KB42-1.Tif
- 9.WB OE-APOC1 NF-a╩B/P-NF-KB42-2.Tif
