# Supplementary material for: APOC1 exacerbates renal fibrosis through the activation of the NF-κB signaling pathway in IgAN
Source: Front Pharmacol. 2023 May 25;14:1181435. doi: 10.3389/fphar.2023.1181435 (PMC10248024; doi:10.3389/fphar.2023.1181435)
Supplement: Supplementary file 17 [file DataSheet6.ZIP]

Archive with 13 entries (12 files):
- 5. WB-Fibrotic protein/
- 5. WB-Fibrotic protein/APOC1 1-1.Tif
- 5. WB-Fibrotic protein/APOC1 1-2.Tif
- 5. WB-Fibrotic protein/E-cadherin 1-1.Tif
- 5. WB-Fibrotic protein/E-cadherin 1-2.Tif
- 5. WB-Fibrotic protein/GAPDH 2-1.Tif
- 5. WB-Fibrotic protein/GAPDH 2-2.Tif
- 5. WB-Fibrotic protein/N-cadherin 1-1.Tif
- 5. WB-Fibrotic protein/N-cadherin 1-2.Tif
- 5. WB-Fibrotic protein/Vimentin 2-1.Tif
- 5. WB-Fibrotic protein/Vimentin2-2.Tif
- 5. WB-Fibrotic protein/sma 2-1.Tif
- 5. WB-Fibrotic protein/sma 2-2.Tif
