# Supplementary material for: APOC1 exacerbates renal fibrosis through the activation of the NF-κB signaling pathway in IgAN
Source: Front Pharmacol. 2023 May 25;14:1181435. doi: 10.3389/fphar.2023.1181435 (PMC10248024; doi:10.3389/fphar.2023.1181435)
Supplement: Supplementary file 18 [file DataSheet12.ZIP]

Archive with 13 entries (12 files):
- Masson staining of IgAN patients Full slice scan results/
- Masson staining of IgAN patients Full slice scan results/22-136_1.1x.tif
- Masson staining of IgAN patients Full slice scan results/22-210_1.0x.tif
- Masson staining of IgAN patients Full slice scan results/22-216_1.5x.jpg
- Masson staining of IgAN patients Full slice scan results/22-238_1.6x.tif
- Masson staining of IgAN patients Full slice scan results/22-323_1.6x.tif
- Masson staining of IgAN patients Full slice scan results/22-370_1.6x.tif
- Masson staining of IgAN patients Full slice scan results/22-375_1.8x.tif
- Masson staining of IgAN patients Full slice scan results/22-381_1.8x.tif
- Masson staining of IgAN patients Full slice scan results/22-384_1.5x.tif
- Masson staining of IgAN patients Full slice scan results/22-389_1.4x.tif
- Masson staining of IgAN patients Full slice scan results/22-402_1.7x.bmp
- Masson staining of IgAN patients Full slice scan results/22-424_1.6x.tif
