# Supplementary material for: APOC1 exacerbates renal fibrosis through the activation of the NF-κB signaling pathway in IgAN
Source: Front Pharmacol. 2023 May 25;14:1181435. doi: 10.3389/fphar.2023.1181435 (PMC10248024; doi:10.3389/fphar.2023.1181435)
Supplement: Supplementary file 19 [file DataSheet2.ZIP]

Archive with 3 entries (2 files):
- 1. IgAN patients HE stain/═╝╧±_30638.bmp
- 1. IgAN patients HE stain/═╝╧±_30639.bmp
- 1. IgAN patients HE stain/
