# Supplementary material for: APOC1 exacerbates renal fibrosis through the activation of the NF-κB signaling pathway in IgAN
Source: Front Pharmacol. 2023 May 25;14:1181435. doi: 10.3389/fphar.2023.1181435 (PMC10248024; doi:10.3389/fphar.2023.1181435)
Supplement: Supplementary file 20 [file Table7.XLS]

ALB
APOC1
APOM
CCL8
CXCL2
ERAP2
ESM1     
GDF15
SDC1
SRPX2
TGFBI
