# Supplementary material for: APOC1 exacerbates renal fibrosis through the activation of the NF-κB signaling pathway in IgAN
Source: Front Pharmacol. 2023 May 25;14:1181435. doi: 10.3389/fphar.2023.1181435 (PMC10248024; doi:10.3389/fphar.2023.1181435)
Supplement: Supplementary file 21 [file DataSheet5.ZIP]

Archive with 5 entries (4 files):
- 4.WB APOC1 in HK-2 cell/APOC1.Tif
- 4.WB APOC1 in HK-2 cell/GAPDH.Tif
- 4.WB APOC1 in HK-2 cell/original APOC1  .Tif
- 4.WB APOC1 in HK-2 cell/original GAPDH.Tif
- 4.WB APOC1 in HK-2 cell/
