# Supplementary material for: APOC1 exacerbates renal fibrosis through the activation of the NF-κB signaling pathway in IgAN
Source: Front Pharmacol. 2023 May 25;14:1181435. doi: 10.3389/fphar.2023.1181435 (PMC10248024; doi:10.3389/fphar.2023.1181435)
Supplement: Supplementary file 22 [file DataSheet7.ZIP]

Archive with 5 entries (4 files):
- 6.WB Si-APOC1/APOC1 1-1.Tif
- 6.WB Si-APOC1/APOC1 1-2.Tif
- 6.WB Si-APOC1/GAPDH 5-1.Tif
- 6.WB Si-APOC1/GAPDH 5-2.Tif
- 6.WB Si-APOC1/
